# Supplementary material for: On a new species of freshwater crab, Indochinamonkhinpyae, from northern Myanmar (Crustacea, Brachyura, Potamidae)
Source: Zookeys. 2018 Dec 31;(811):47–63. doi: 10.3897/zookeys.811.29187 (PMC6323111; doi:10.3897/zookeys.811.29187)
Supplement: XML Treatment for Indochinamon [file zookeys.811.29187-treatment1.xml]

<!DOCTYPE tp:taxon-treatment
  PUBLIC "-//TaxonX//DTD Taxonomic Treatment Publishing DTD v0 20100105//EN" "tax-treatment-NSO.dtd">
<tp:taxon-treatment xmlns:tp="http://www.plazi.org/taxpub"><tp:treatment-meta><kwd-group><label>Taxon classification</label><kwd><named-content xmlns:xlink="http://www.w3.org/1999/xlink" content-type="kingdom">Animalia</named-content></kwd><kwd><named-content xmlns:xlink="http://www.w3.org/1999/xlink" content-type="order">Decapoda</named-content></kwd><kwd><named-content xmlns:xlink="http://www.w3.org/1999/xlink" content-type="family">Potamidae</named-content></kwd></kwd-group><mixed-citation publication-type="journal"><person-group><name><surname>Ng</surname><given-names>Peter K. L.</given-names></name><name><surname>Mar</surname><given-names>Win</given-names></name></person-group><article-title>On a new species of freshwater crab, <italic><tp:taxon-name><tp:taxon-name-part taxon-name-part-type="genus" reg="Indochinamon">Indochinamon</tp:taxon-name-part><tp:taxon-name-part taxon-name-part-type="species" reg="khinpyae">khinpyae</tp:taxon-name-part></tp:taxon-name></italic>, from northern Myanmar (<tp:taxon-name><tp:taxon-name-part taxon-name-part-type="subphylum">Crustacea</tp:taxon-name-part></tp:taxon-name>, <tp:taxon-name><tp:taxon-name-part taxon-name-part-type="infraorder">Brachyura</tp:taxon-name-part></tp:taxon-name>, <tp:taxon-name><tp:taxon-name-part taxon-name-part-type="family">Potamidae</tp:taxon-name-part></tp:taxon-name>)</article-title><source>Zookeys</source><day>31</day><month>12</month><year>2018</year><volume>2018</volume><issue>811</issue><fpage>47</fpage><lpage>63</lpage><pub-id pub-id-type="doi">10.3897/zookeys.811.29187</pub-id></mixed-citation></tp:treatment-meta><tp:nomenclature><label>Genus</label><tp:taxon-name>
              <tp:taxon-name-part taxon-name-part-type="genus" reg="Indochinamon">Indochinamon</tp:taxon-name-part>
            </tp:taxon-name><tp:taxon-authority>Yeo &amp; Ng, 2007</tp:taxon-authority></tp:nomenclature><tp:treatment-sec sec-type="type species" id="SECID0ERDAC"><title>Type species.</title><p><italic><tp:taxon-name><tp:taxon-name-part taxon-name-part-type="genus" reg="Potamon">Potamon</tp:taxon-name-part><tp:taxon-name-part taxon-name-part-type="species" reg="villosum">villosum</tp:taxon-name-part></tp:taxon-name></italic> Yeo &amp; Ng, 1998, by original designation.</p></tp:treatment-sec><tp:treatment-sec sec-type="remarks" id="SECID0ECEAC"><title>Remarks.</title><p>The genus currently contains 38 species from Thailand, Vietnam, Laos, Myanmar, India and China (Table <xref ref-type="table" rid="T1">1</xref>, updated from <xref ref-type="bibr" rid="B15">Ng et al. 2008</xref>; <xref ref-type="bibr" rid="B10">Naruse et al. 2018</xref>). Established by <xref ref-type="bibr" rid="B24">Yeo and Ng (2007)</xref> for Indochinese species previously placed in <italic><tp:taxon-name><tp:taxon-name-part taxon-name-part-type="genus" reg="Potamon">Potamon</tp:taxon-name-part></tp:taxon-name></italic> Savigny, 1816, s. lato, <italic><tp:taxon-name><tp:taxon-name-part taxon-name-part-type="genus" reg="Indochinamon">Indochinamon</tp:taxon-name-part></tp:taxon-name></italic> is defined by a suite of characters: carapace low with a relatively flat dorsal surface; the epigastric cristae are separated from the postorbital cristae by a distinct groove; the postorbital cristae is not confluent with the epibranchial tooth; the exopod of the third maxilliped has a long flagellum; the ambulatory legs are relatively short and stout; the male pleon is narrowly triangular; the sternopleonal cavity reaches an imaginary line joining the median parts of the coxae of the chelipeds; and the G1 terminal segment is relatively short, with the groove for the G2 marginal in position, and the dorsal flap is either absent or only low and broad.</p><table-wrap id="T1" position="float" orientation="portrait"><label>Table 1.</label><caption><p>List of recognised <italic><tp:taxon-name><tp:taxon-name-part taxon-name-part-type="genus" reg="Indochinamon">Indochinamon</tp:taxon-name-part></tp:taxon-name></italic> species.</p></caption><table id="TID0E5CAC" rules="all"><tbody><tr><td rowspan="1" colspan="1"><italic><tp:taxon-name><tp:taxon-name-part taxon-name-part-type="genus" reg="Indochinamon">Indochinamon</tp:taxon-name-part><tp:taxon-name-part taxon-name-part-type="species" reg="ahkense">ahkense</tp:taxon-name-part></tp:taxon-name></italic> Naruse, Chia &amp; Zhou, 2018 [type locality: Guangnan County, Yunnan Province, China]</td></tr><tr><td rowspan="1" colspan="1"><italic><tp:taxon-name><tp:taxon-name-part taxon-name-part-type="genus" reg="Indochinamon">Indochinamon</tp:taxon-name-part><tp:taxon-name-part taxon-name-part-type="species" reg="andersonianum">andersonianum</tp:taxon-name-part></tp:taxon-name></italic> (Wood-Mason, 1871) [type locality: Momein, west Yunnan Province, China]</td></tr><tr><td rowspan="1" colspan="1"><italic><tp:taxon-name><tp:taxon-name-part taxon-name-part-type="genus" reg="Indochinamon">Indochinamon</tp:taxon-name-part><tp:taxon-name-part taxon-name-part-type="species" reg="asperatum">asperatum</tp:taxon-name-part></tp:taxon-name></italic> (Alcock, 1909) [type locality: Cachar Hills, India]</td></tr><tr><td rowspan="1" colspan="1"><italic><tp:taxon-name><tp:taxon-name-part taxon-name-part-type="genus" reg="Indochinamon">Indochinamon</tp:taxon-name-part><tp:taxon-name-part taxon-name-part-type="species" reg="bavi">bavi</tp:taxon-name-part></tp:taxon-name></italic> Naruse, Nguyen &amp; Yeo, 2011 [type locality: Ha Tay Province, northern Vietnam]</td></tr><tr><td rowspan="1" colspan="1"><italic><tp:taxon-name><tp:taxon-name-part taxon-name-part-type="genus" reg="Indochinamon">Indochinamon</tp:taxon-name-part><tp:taxon-name-part taxon-name-part-type="species" reg="beieri">beieri</tp:taxon-name-part></tp:taxon-name></italic> (Pretzmann, 1966) [type locality: Dawane Hills, India]</td></tr><tr><td rowspan="1" colspan="1"><italic><tp:taxon-name><tp:taxon-name-part taxon-name-part-type="genus" reg="Indochinamon">Indochinamon</tp:taxon-name-part><tp:taxon-name-part taxon-name-part-type="species" reg="bhumibol">bhumibol</tp:taxon-name-part></tp:taxon-name></italic> (Naiyanetr, 2001) [type locality: Loei Province, northern Thailand]</td></tr><tr><td rowspan="1" colspan="1"><italic><tp:taxon-name><tp:taxon-name-part taxon-name-part-type="genus" reg="Indochinamon">Indochinamon</tp:taxon-name-part><tp:taxon-name-part taxon-name-part-type="species" reg="boshanense">boshanense</tp:taxon-name-part></tp:taxon-name></italic> (Dai &amp; Chen, 1985) [type locality: Boshan, Yunnan Province, China]</td></tr><tr><td rowspan="1" colspan="1"><italic><tp:taxon-name><tp:taxon-name-part taxon-name-part-type="genus" reg="Indochinamon">Indochinamon</tp:taxon-name-part><tp:taxon-name-part taxon-name-part-type="species" reg="changpoense">changpoense</tp:taxon-name-part></tp:taxon-name></italic> (Dai, 1995) [type locality: Jingping, Yunnan Province, China]</td></tr><tr><td rowspan="1" colspan="1"><italic><tp:taxon-name><tp:taxon-name-part taxon-name-part-type="genus" reg="Indochinamon">Indochinamon</tp:taxon-name-part><tp:taxon-name-part taxon-name-part-type="species" reg="chinghungense">chinghungense</tp:taxon-name-part></tp:taxon-name></italic> (Dai, Song, He, Cao, Xu &amp; Zhong, 1975) [type locality: Ching Hung, Yunnan Province, China]</td></tr><tr><td rowspan="1" colspan="1"><italic><tp:taxon-name><tp:taxon-name-part taxon-name-part-type="genus" reg="Indochinamon">Indochinamon</tp:taxon-name-part><tp:taxon-name-part taxon-name-part-type="species" reg="chuahuong">chuahuong</tp:taxon-name-part></tp:taxon-name></italic> Do, Nguyen &amp; Le, 2016 [type locality: Ha Noi province, northern Vietnam]</td></tr><tr><td rowspan="1" colspan="1"><italic><tp:taxon-name><tp:taxon-name-part taxon-name-part-type="genus" reg="Indochinamon">Indochinamon</tp:taxon-name-part><tp:taxon-name-part taxon-name-part-type="species" reg="cua">cua</tp:taxon-name-part></tp:taxon-name></italic> (Yeo &amp; Ng, 1998) [type locality: Vinh Phu Province, northern Vietnam]</td></tr><tr><td rowspan="1" colspan="1"><italic><tp:taxon-name><tp:taxon-name-part taxon-name-part-type="genus" reg="Indochinamon">Indochinamon</tp:taxon-name-part><tp:taxon-name-part taxon-name-part-type="species" reg="dangi">dangi</tp:taxon-name-part></tp:taxon-name></italic> Naruse, Nguyen &amp; Yeo, 2011 [type locality: Dien Bien Province, northern Vietnam]</td></tr><tr><td rowspan="1" colspan="1"><italic><tp:taxon-name><tp:taxon-name-part taxon-name-part-type="genus" reg="Indochinamon">Indochinamon</tp:taxon-name-part><tp:taxon-name-part taxon-name-part-type="species" reg="daweishanense">daweishanense</tp:taxon-name-part></tp:taxon-name></italic> (Dai, 1995) [type locality: Daweishan, Yunnan Province, China]</td></tr><tr><td rowspan="1" colspan="1"><italic><tp:taxon-name><tp:taxon-name-part taxon-name-part-type="genus" reg="Indochinamon">Indochinamon</tp:taxon-name-part><tp:taxon-name-part taxon-name-part-type="species" reg="edwardsii">edwardsii</tp:taxon-name-part></tp:taxon-name></italic> (Wood-Mason, 1871) [type locality: Ponsee, Kahkyen Hills, Yunnan Province, China]</td></tr><tr><td rowspan="1" colspan="1"><italic><tp:taxon-name><tp:taxon-name-part taxon-name-part-type="genus" reg="Indochinamon">Indochinamon</tp:taxon-name-part><tp:taxon-name-part taxon-name-part-type="species" reg="flexum">flexum</tp:taxon-name-part></tp:taxon-name></italic> (Dai, Song, Li &amp; Liang, 1980) [type locality: Napo, Guangxi Province, China]</td></tr><tr><td rowspan="1" colspan="1"><italic><tp:taxon-name><tp:taxon-name-part taxon-name-part-type="genus" reg="Indochinamon">Indochinamon</tp:taxon-name-part><tp:taxon-name-part taxon-name-part-type="species" reg="gengmaense">gengmaense</tp:taxon-name-part></tp:taxon-name></italic> (Dai, 1995) [type locality: Gengma, Yunnan Province, China]</td></tr><tr><td rowspan="1" colspan="1"><italic><tp:taxon-name><tp:taxon-name-part taxon-name-part-type="genus" reg="Indochinamon">Indochinamon</tp:taxon-name-part><tp:taxon-name-part taxon-name-part-type="species" reg="guttum">guttum</tp:taxon-name-part></tp:taxon-name></italic> (Yeo &amp; Ng, 1998) [type locality: Muang Saisombun, northern Laos]</td></tr><tr><td rowspan="1" colspan="1"><italic><tp:taxon-name><tp:taxon-name-part taxon-name-part-type="genus" reg="Indochinamon">Indochinamon</tp:taxon-name-part><tp:taxon-name-part taxon-name-part-type="species" reg="hirtum">hirtum</tp:taxon-name-part></tp:taxon-name></italic> (Alcock, 1909) [type locality: Sheetee Hills, Kakhyen Hills, Yunnan Province, China]</td></tr><tr><td rowspan="1" colspan="1"><italic><tp:taxon-name><tp:taxon-name-part taxon-name-part-type="genus" reg="Indochinamon">Indochinamon</tp:taxon-name-part><tp:taxon-name-part taxon-name-part-type="species" reg="hispidum">hispidum</tp:taxon-name-part></tp:taxon-name></italic> (Wood-Mason, 1871) [type locality: Ponsee, Kakhyen Hills, Yunnan Province, China]</td></tr><tr><td rowspan="1" colspan="1"><italic><tp:taxon-name><tp:taxon-name-part taxon-name-part-type="genus" reg="Indochinamon">Indochinamon</tp:taxon-name-part><tp:taxon-name-part taxon-name-part-type="species" reg="jianchuanense">jianchuanense</tp:taxon-name-part></tp:taxon-name></italic> (Dai &amp; Chen, 1985) [type locality: Hengduan, Yunnan Province, China]</td></tr><tr><td rowspan="1" colspan="1"><italic><tp:taxon-name><tp:taxon-name-part taxon-name-part-type="genus" reg="Indochinamon">Indochinamon</tp:taxon-name-part><tp:taxon-name-part taxon-name-part-type="species" reg="jinpingense">jinpingense</tp:taxon-name-part></tp:taxon-name></italic> (Dai, 1995) [type locality: Yunnan Province, China]</td></tr><tr><td rowspan="1" colspan="1"><italic><tp:taxon-name><tp:taxon-name-part taxon-name-part-type="genus" reg="Indochinamon">Indochinamon</tp:taxon-name-part><tp:taxon-name-part taxon-name-part-type="species" reg="khinpyae">khinpyae</tp:taxon-name-part></tp:taxon-name></italic> sp. n. [type locality: Kachin State, Myanmar]</td></tr><tr><td rowspan="1" colspan="1"><italic><tp:taxon-name><tp:taxon-name-part taxon-name-part-type="genus" reg="Indochinamon">Indochinamon</tp:taxon-name-part><tp:taxon-name-part taxon-name-part-type="species" reg="kimboiense">kimboiense</tp:taxon-name-part></tp:taxon-name></italic> (Dang, 1975) [type locality: Kim Boi Province, northern Vietnam]</td></tr><tr><td rowspan="1" colspan="1"><italic><tp:taxon-name><tp:taxon-name-part taxon-name-part-type="genus" reg="Indochinamon">Indochinamon</tp:taxon-name-part><tp:taxon-name-part taxon-name-part-type="species" reg="lipkei">lipkei</tp:taxon-name-part></tp:taxon-name></italic> (Ng &amp; Naiyanetr, 1993) [type locality: Chiang Rai Province, northern Thailand]</td></tr><tr><td rowspan="1" colspan="1"><italic><tp:taxon-name><tp:taxon-name-part taxon-name-part-type="genus" reg="Indochinamon">Indochinamon</tp:taxon-name-part><tp:taxon-name-part taxon-name-part-type="species" reg="lui">lui</tp:taxon-name-part></tp:taxon-name></italic> Naruse, Chia &amp; Zhou, 2018 [type locality: Yun County, Yunnan Province, China]</td></tr><tr><td rowspan="1" colspan="1"><italic><tp:taxon-name><tp:taxon-name-part taxon-name-part-type="genus" reg="Indochinamon">Indochinamon</tp:taxon-name-part><tp:taxon-name-part taxon-name-part-type="species" reg="manipurense">manipurense</tp:taxon-name-part></tp:taxon-name></italic> (Alcock, 1909) [type locality: Manipur Hills, India]</td></tr><tr><td rowspan="1" colspan="1"><italic><tp:taxon-name><tp:taxon-name-part taxon-name-part-type="genus" reg="Indochinamon">Indochinamon</tp:taxon-name-part><tp:taxon-name-part taxon-name-part-type="species" reg="menglaense">menglaense</tp:taxon-name-part></tp:taxon-name></italic> (Dai &amp; Cai, 1998) [type locality: Xishuangbana, Yunnan Province, China]</td></tr><tr><td rowspan="1" colspan="1"><italic><tp:taxon-name><tp:taxon-name-part taxon-name-part-type="genus" reg="Indochinamon">Indochinamon</tp:taxon-name-part><tp:taxon-name-part taxon-name-part-type="species" reg="mieni">mieni</tp:taxon-name-part></tp:taxon-name></italic> (Dang, 1967) [type locality: Son La Province, northern Vietnam]</td></tr><tr><td rowspan="1" colspan="1"><italic><tp:taxon-name><tp:taxon-name-part taxon-name-part-type="genus" reg="Indochinamon">Indochinamon</tp:taxon-name-part><tp:taxon-name-part taxon-name-part-type="species" reg="orleansi">orleansi</tp:taxon-name-part></tp:taxon-name></italic> (Rathbun, 1904) [type locality: northern Vietnam]</td></tr><tr><td rowspan="1" colspan="1"><italic><tp:taxon-name><tp:taxon-name-part taxon-name-part-type="genus" reg="Indochinamon">Indochinamon</tp:taxon-name-part><tp:taxon-name-part taxon-name-part-type="species" reg="ou">ou</tp:taxon-name-part></tp:taxon-name></italic> (Yeo &amp; Ng, 1998) [type locality: Phongsali Province, northern Laos]</td></tr><tr><td rowspan="1" colspan="1"><italic><tp:taxon-name><tp:taxon-name-part taxon-name-part-type="genus" reg="Indochinamon">Indochinamon</tp:taxon-name-part><tp:taxon-name-part taxon-name-part-type="species" reg="parpidum">parpidum</tp:taxon-name-part></tp:taxon-name></italic> Naruse, Chia &amp; Zhou, 2018 [type locality: Shiping County, Yunnan Province, China]</td></tr><tr><td rowspan="1" colspan="1"><italic><tp:taxon-name><tp:taxon-name-part taxon-name-part-type="genus" reg="Indochinamon">Indochinamon</tp:taxon-name-part><tp:taxon-name-part taxon-name-part-type="species" reg="phongnha">phongnha</tp:taxon-name-part></tp:taxon-name></italic> Naruse, Nguyen &amp; Yeo, 2011 [type locality: Quang Binh Province, central Vietnam]</td></tr><tr><td rowspan="1" colspan="1"><italic><tp:taxon-name><tp:taxon-name-part taxon-name-part-type="genus" reg="Indochinamon">Indochinamon</tp:taxon-name-part><tp:taxon-name-part taxon-name-part-type="species" reg="prolatum">prolatum</tp:taxon-name-part></tp:taxon-name></italic> (Brandis, 2000) [type locality: Uthai Thani Province, central Thailand]</td></tr><tr><td rowspan="1" colspan="1"><italic><tp:taxon-name><tp:taxon-name-part taxon-name-part-type="genus" reg="Indochinamon">Indochinamon</tp:taxon-name-part><tp:taxon-name-part taxon-name-part-type="species" reg="tannanti">tannanti</tp:taxon-name-part></tp:taxon-name></italic> (Rathbun, 1904) [type locality: Lao Koi, Yunnan Province, China]</td></tr><tr><td rowspan="1" colspan="1">= <italic><tp:taxon-name><tp:taxon-name-part taxon-name-part-type="genus" reg="Potamon">Potamon</tp:taxon-name-part><tp:taxon-name-part taxon-name-part-type="species" reg="hokuoense">hokuoense</tp:taxon-name-part></tp:taxon-name></italic> Dai, Song, He, Cao, Xu &amp; Zhong, 1975 [type locality: Hekou, Yunnan Province, China]</td></tr><tr><td rowspan="1" colspan="1"><italic><tp:taxon-name><tp:taxon-name-part taxon-name-part-type="genus" reg="Indochinamon">Indochinamon</tp:taxon-name-part><tp:taxon-name-part taxon-name-part-type="species" reg="tritum">tritum</tp:taxon-name-part></tp:taxon-name></italic> (Alcock, 1909) [type locality: Sheetee Hills, Kakhyen Hills, Yunnan Province, China]</td></tr><tr><td rowspan="1" colspan="1"><italic><tp:taxon-name><tp:taxon-name-part taxon-name-part-type="genus" reg="Indochinamon">Indochinamon</tp:taxon-name-part><tp:taxon-name-part taxon-name-part-type="species" reg="tujiense">tujiense</tp:taxon-name-part></tp:taxon-name></italic> Naruse, Chia &amp; Zhou, 2018 [type localiy: Nanhua County, Yunnan Province, China]</td></tr><tr><td rowspan="1" colspan="1"><italic><tp:taxon-name><tp:taxon-name-part taxon-name-part-type="genus" reg="Indochinamon">Indochinamon</tp:taxon-name-part><tp:taxon-name-part taxon-name-part-type="species" reg="villosum">villosum</tp:taxon-name-part></tp:taxon-name></italic> (Yeo &amp; Ng, 1998) [type locality: Luang Nam Tha Province, northern Laos]</td></tr><tr><td rowspan="1" colspan="1"><italic><tp:taxon-name><tp:taxon-name-part taxon-name-part-type="genus" reg="Indochinamon">Indochinamon</tp:taxon-name-part><tp:taxon-name-part taxon-name-part-type="species" reg="xinpingense">xinpingense</tp:taxon-name-part></tp:taxon-name></italic> (Dai &amp; Bo, 1994) [type locality: Yuxi, Yunnan Province, China]</td></tr><tr><td rowspan="1" colspan="1">= <italic><tp:taxon-name><tp:taxon-name-part taxon-name-part-type="genus" reg="Potamon">Potamon</tp:taxon-name-part><tp:taxon-name-part taxon-name-part-type="species" reg="hispidum">hispidum</tp:taxon-name-part><tp:taxon-name-part taxon-name-part-type="subspecies" reg="xingpingense">xingpingense</tp:taxon-name-part></tp:taxon-name></italic> Bo, He, Huang, Fan, Dai &amp; Chen, 1997 [type locality: Yuxi, Yunnan Province, China]</td></tr><tr><td rowspan="1" colspan="1"><italic><tp:taxon-name><tp:taxon-name-part taxon-name-part-type="genus" reg="Indochinamon">Indochinamon</tp:taxon-name-part><tp:taxon-name-part taxon-name-part-type="species" reg="yunlongense">yunlongense</tp:taxon-name-part></tp:taxon-name></italic> (Dai, 1995) [type locality: Yunlong, Yunnan Province, China]</td></tr></tbody></table></table-wrap></tp:treatment-sec><ref-list><ref id="B15"><mixed-citation xmlns:xlink="http://www.w3.org/1999/xlink" xlink:type="simple"><person-group><name name-style="western"><surname>Ng</surname><given-names>PKL</given-names></name><name name-style="western"><surname>Guinot</surname><given-names>D</given-names></name><name name-style="western"><surname>Davie</surname><given-names>PJF</given-names></name></person-group> (<year>2008</year>) <article-title>Systema Brachyurorum: Part I. An annotated checklist of extant brachyuran crabs of the world.</article-title><source>Raffles Bulletin of Zoology, Supplement</source><volume>17</volume>: <fpage>1</fpage>–<lpage>286</lpage>.</mixed-citation></ref><ref id="B10"><mixed-citation xmlns:xlink="http://www.w3.org/1999/xlink" xlink:type="simple"><person-group><name name-style="western"><surname>Naruse</surname><given-names>T</given-names></name><name name-style="western"><surname>Chia</surname><given-names>JE</given-names></name><name name-style="western"><surname>Zhou</surname><given-names>X</given-names></name></person-group> (<year>2018</year>) Biodiversity surveys reveal eight new species of freshwater crabs (<tp:taxon-name><tp:taxon-name-part taxon-name-part-type="order">Decapoda</tp:taxon-name-part></tp:taxon-name>: <tp:taxon-name><tp:taxon-name-part taxon-name-part-type="infraorder">Brachyura</tp:taxon-name-part></tp:taxon-name>: <tp:taxon-name><tp:taxon-name-part taxon-name-part-type="family">Potamidae</tp:taxon-name-part></tp:taxon-name>) from Yunnan Province, China. PeerJ 6: e5497. <ext-link xlink:type="simple" ext-link-type="doi" xlink:href="10.7717/peerj.5497">https://doi.org/10.7717/peerj.5497</ext-link></mixed-citation></ref><ref id="B24"><mixed-citation xmlns:xlink="http://www.w3.org/1999/xlink" xlink:type="simple"><person-group><name name-style="western"><surname>Yeo</surname><given-names>DCJ</given-names></name><name name-style="western"><surname>Ng</surname><given-names>PKL</given-names></name></person-group> (<year>2007</year>) <article-title>On the genus “<italic><tp:taxon-name><tp:taxon-name-part taxon-name-part-type="genus">Potamon</tp:taxon-name-part></tp:taxon-name></italic>” and allies in Indochina (<tp:taxon-name><tp:taxon-name-part taxon-name-part-type="subphylum">Crustacea</tp:taxon-name-part></tp:taxon-name>: <tp:taxon-name><tp:taxon-name-part taxon-name-part-type="order">Decapoda</tp:taxon-name-part></tp:taxon-name>: <tp:taxon-name><tp:taxon-name-part taxon-name-part-type="infraorder">Brachyura</tp:taxon-name-part></tp:taxon-name>: <tp:taxon-name><tp:taxon-name-part taxon-name-part-type="family">Potamidae</tp:taxon-name-part></tp:taxon-name>).</article-title><source>Raffles Bulletin of Zoology, Supplement</source><volume>16</volume>: <fpage>273</fpage>–<lpage>308</lpage>.</mixed-citation></ref></ref-list></tp:taxon-treatment>
