# Supplementary material for: On a new species of freshwater crab, Indochinamonkhinpyae, from northern Myanmar (Crustacea, Brachyura, Potamidae)
Source: Zookeys. 2018 Dec 31;(811):47–63. doi: 10.3897/zookeys.811.29187 (PMC6323111; doi:10.3897/zookeys.811.29187)
Supplement: XML Treatment for Indochinamon khinpyae [file zookeys.811.29187-treatment2.xml]

<!DOCTYPE tp:taxon-treatment
  PUBLIC "-//TaxonX//DTD Taxonomic Treatment Publishing DTD v0 20100105//EN" "tax-treatment-NSO.dtd">
<tp:taxon-treatment xmlns:tp="http://www.plazi.org/taxpub"><tp:treatment-meta><kwd-group><label>Taxon classification</label><kwd><named-content xmlns:xlink="http://www.w3.org/1999/xlink" content-type="kingdom">Animalia</named-content></kwd><kwd><named-content xmlns:xlink="http://www.w3.org/1999/xlink" content-type="order">Decapoda</named-content></kwd><kwd><named-content xmlns:xlink="http://www.w3.org/1999/xlink" content-type="family">Potamidae</named-content></kwd></kwd-group><mixed-citation publication-type="journal"><person-group><name><surname>Ng</surname><given-names>Peter K. L.</given-names></name><name><surname>Mar</surname><given-names>Win</given-names></name></person-group><article-title>On a new species of freshwater crab, <italic><tp:taxon-name><tp:taxon-name-part taxon-name-part-type="genus" reg="Indochinamon">Indochinamon</tp:taxon-name-part><tp:taxon-name-part taxon-name-part-type="species" reg="khinpyae">khinpyae</tp:taxon-name-part></tp:taxon-name></italic>, from northern Myanmar (<tp:taxon-name><tp:taxon-name-part taxon-name-part-type="subphylum">Crustacea</tp:taxon-name-part></tp:taxon-name>, <tp:taxon-name><tp:taxon-name-part taxon-name-part-type="infraorder">Brachyura</tp:taxon-name-part></tp:taxon-name>, <tp:taxon-name><tp:taxon-name-part taxon-name-part-type="family">Potamidae</tp:taxon-name-part></tp:taxon-name>)</article-title><source>Zookeys</source><day>31</day><month>12</month><year>2018</year><volume>2018</volume><issue>811</issue><fpage>47</fpage><lpage>63</lpage><pub-id pub-id-type="doi">10.3897/zookeys.811.29187</pub-id></mixed-citation></tp:treatment-meta><tp:nomenclature><tp:taxon-name>
              <tp:taxon-name-part taxon-name-part-type="genus" reg="Indochinamon">Indochinamon</tp:taxon-name-part>
              <tp:taxon-name-part taxon-name-part-type="species" reg="khinpyae">khinpyae</tp:taxon-name-part>
              <object-id xmlns:xlink="http://www.w3.org/1999/xlink" content-type="zoobank" xlink:type="simple">http://zoobank.org/878C53F6-38DA-42C3-B282-A1F6A56C0E92</object-id>
            </tp:taxon-name><tp:taxon-status xmlns:xlink="http://www.w3.org/1999/xlink" xlink:type="simple">sp. n.</tp:taxon-status><xref ref-type="fig" rid="F1">Figs 1</xref><xref ref-type="fig" rid="F2">, 2</xref><xref ref-type="fig" rid="F3">, 3</xref><xref ref-type="fig" rid="F4">, 4</xref></tp:nomenclature><tp:treatment-sec sec-type="material" id="SECID0EHMAE"><title>Material examined.</title><p>Holotype: male (57.1×43.2 mm) (<named-content xmlns:xlink="http://www.w3.org/1999/xlink" content-type="dwc:institutional_code" xlink:type="simple">ZRC</named-content> 2018.0713), Malikha River, about 3.2 km from confluence point of Ayeyarwady River, north of Myitkyina, Kachin State, Myanmar, coll. Khin Pyae Pyae Thaw Thar, May 2018. Paratypes: 5 males (47.2×36.4 mm, 48.9×37.7 mm, 46.4×35.8 mm, 34.3×26.6 mm, 26.7×21.1 mm), 1 female (39.3×31.1 mm) (<named-content xmlns:xlink="http://www.w3.org/1999/xlink" content-type="dwc:institutional_code" xlink:type="simple">ZRC</named-content> 2018.0714), same data as holotype.</p><fig id="F1" position="float" orientation="portrait"><label>Figure 1.</label><caption><p><italic><tp:taxon-name><tp:taxon-name-part taxon-name-part-type="genus" reg="Indochinamon">Indochinamon</tp:taxon-name-part><tp:taxon-name-part taxon-name-part-type="species" reg="khinpyae">khinpyae</tp:taxon-name-part></tp:taxon-name></italic> sp. n., colour in life, holotype male (57.1×43.2 mm) (<named-content xmlns:xlink="http://www.w3.org/1999/xlink" content-type="dwc:institutional_code" xlink:type="simple">ZRC</named-content> 2018.0713). <bold>A</bold> dorsal view <bold>B</bold> ventral view of cephalothorax.</p></caption><graphic xmlns:xlink="http://www.w3.org/1999/xlink" xlink:href="zookeys-811-047-g001.jpg" position="float" orientation="portrait" xlink:type="simple" id="oo_252505.jpg"/></fig></tp:treatment-sec><tp:treatment-sec sec-type="material" id="SECID0EYNAE"><title>Comparative material.</title><p><italic><tp:taxon-name><tp:taxon-name-part taxon-name-part-type="genus" reg="Indochinamon">Indochinamon</tp:taxon-name-part><tp:taxon-name-part taxon-name-part-type="species" reg="ahkense">ahkense</tp:taxon-name-part></tp:taxon-name></italic> Naruse, Chia &amp; Zhou, 2018 – paratypes: 4 males (largest 38.4×29.7 mm), 2 females (larger 43.1×33.2 mm) (<named-content xmlns:xlink="http://www.w3.org/1999/xlink" content-type="dwc:institutional_code" xlink:type="simple">ZRC</named-content> 2013.0551), Shaping Village, Ahke Town, Guangnan County, Yunnan Province, China, coll. Z.L. Chen, 1 February 2004. <italic><tp:taxon-name><tp:taxon-name-part taxon-name-part-type="genus" reg="Indochinamon">Indochinamon</tp:taxon-name-part><tp:taxon-name-part taxon-name-part-type="species" reg="andersonianum">andersonianum</tp:taxon-name-part></tp:taxon-name></italic> (Wood-Mason, 1871) – syntypes: 2 males (larger 36.4×28.3 mm), 1 female (42.9×33.5 mm) (<named-content xmlns:xlink="http://www.w3.org/1999/xlink" content-type="dwc:institutional_code" xlink:type="simple">ZSI</named-content> 4045/4), Momein, West Yunnan, China, coll. J. Wood-Mason, no date; 1 male (49.5×37.0 mm) (<named-content xmlns:xlink="http://www.w3.org/1999/xlink" content-type="dwc:institutional_code" xlink:type="simple">SMF</named-content> 2805), Mt. Carien, Myanmar, coll. L. Fea, 1885–1889; 1 female (47.9×36.9 mm) (<named-content xmlns:xlink="http://www.w3.org/1999/xlink" content-type="dwc:institutional_code" xlink:type="simple">ZSI</named-content> 6916/3), Yunnan, coll. J. Anderson, no date; 11 juveniles (ZS1 6932/3), West Yunnan and Kahkhyen Hills, coll. J. Anderson, no date; 1 juvenile male, 3 females (largest 33.8×26.8 mm) (<named-content xmlns:xlink="http://www.w3.org/1999/xlink" content-type="dwc:institutional_code" xlink:type="simple">ZSI</named-content> 6906/3), Kahkhyen Hills, Ponsee, Upper Burma, coll. J. Anderson, no date. <italic><tp:taxon-name><tp:taxon-name-part taxon-name-part-type="genus" reg="Indochinamon">Indochinamon</tp:taxon-name-part><tp:taxon-name-part taxon-name-part-type="species" reg="asperatum">asperatum</tp:taxon-name-part></tp:taxon-name></italic> (Alcock, 1909) – syntypes: 4 juvenile males (largest 18.1×15.3 mm), 1 juvenile female (19.2×15.7 mm) (<named-content xmlns:xlink="http://www.w3.org/1999/xlink" content-type="dwc:institutional_code" xlink:type="simple">ZSI</named-content> 5543/10), Ganjam, Cachar Hills, coll. W. Partridge, no date. <italic><tp:taxon-name><tp:taxon-name-part taxon-name-part-type="genus" reg="Indochinamon">Indochinamon</tp:taxon-name-part><tp:taxon-name-part taxon-name-part-type="species" reg="bavi">bavi</tp:taxon-name-part></tp:taxon-name></italic> Naruse, Nguyen &amp; Yeo, 2011 – paratypes: 2 males (46.9×35.8 mm, 47.5×36.3 mm) (<named-content xmlns:xlink="http://www.w3.org/1999/xlink" content-type="dwc:institutional_code" xlink:type="simple">ZRC</named-content> 2010.0167), Ba Vi National Park, Ha Tay Province, Vietnam, coll. V.Q. Nguyen, 19 June 2001. <italic><tp:taxon-name><tp:taxon-name-part taxon-name-part-type="genus" reg="Indochinamon">Indochinamon</tp:taxon-name-part><tp:taxon-name-part taxon-name-part-type="species" reg="bhumibol">bhumibol</tp:taxon-name-part></tp:taxon-name></italic> (Naiyanetr, 2001) – 3 males (<named-content xmlns:xlink="http://www.w3.org/1999/xlink" content-type="dwc:institutional_code" xlink:type="simple">ZRC</named-content>), Ban Nam Tob, Khao Luang, Amphoe Wang Saphung, Loei Province, Thailand, coll. W. Senama, 26 October 1982; 1 male (<named-content xmlns:xlink="http://www.w3.org/1999/xlink" content-type="dwc:institutional_code" xlink:type="simple">ZRC</named-content>), Huai Phai Waterfall, Phu Rua, Amphoe Phu Rua, Loei Province, coll. Wiroon, 24 July 1982; 2 males (<named-content xmlns:xlink="http://www.w3.org/1999/xlink" content-type="dwc:institutional_code" xlink:type="simple">ZRC</named-content>), Ban Na Wa, Amphoe Dan Sai, Loei Province, Thailand, coll. P. Naiyanetr, 11 April 1987. <italic><tp:taxon-name><tp:taxon-name-part taxon-name-part-type="genus" reg="Indochinamon">Indochinamon</tp:taxon-name-part><tp:taxon-name-part taxon-name-part-type="species" reg="boshanense">boshanense</tp:taxon-name-part></tp:taxon-name></italic> (Dai &amp; Chen, 1985) – 1 male (50.4×37.1 mm) (<named-content xmlns:xlink="http://www.w3.org/1999/xlink" content-type="dwc:institutional_code" xlink:type="simple">ZRC</named-content> 1998.811), Boshan, Yunnan Province, China, coll. A. Dai, 20 October 1981. <italic><tp:taxon-name><tp:taxon-name-part taxon-name-part-type="genus" reg="Indochinamon">Indochinamon</tp:taxon-name-part><tp:taxon-name-part taxon-name-part-type="species" reg="chinghungense">chinghungense</tp:taxon-name-part></tp:taxon-name></italic> (Dai, Song, He, Cao, Xu &amp; Zhong, 1975) – 1 male (50.5×38.2 mm) (<named-content xmlns:xlink="http://www.w3.org/1999/xlink" content-type="dwc:institutional_code" xlink:type="simple">ZRC</named-content> 1997.749), Menghai County, 100 m asl, Yunnan County, China, coll. Y. Cai, 11 May 1994. <italic><tp:taxon-name><tp:taxon-name-part taxon-name-part-type="genus" reg="Indochinamon">Indochinamon</tp:taxon-name-part><tp:taxon-name-part taxon-name-part-type="species" reg="cua">cua</tp:taxon-name-part></tp:taxon-name></italic> (Yeo &amp; Ng, 1998) – holotype: male (46.9×36.6 mm) (<named-content xmlns:xlink="http://www.w3.org/1999/xlink" content-type="dwc:institutional_code" xlink:type="simple">ZRC</named-content> 1998.267), Tam Dao, Vinh Phu Province, northern Vietnam, coll. X.Q. Nguyen, 8 June 1997; paratypes: 2 females (larger 42.6×33.0 mm), 2 juvenile males (<named-content xmlns:xlink="http://www.w3.org/1999/xlink" content-type="dwc:institutional_code" xlink:type="simple">ZRC</named-content> 1998.268–271), same locality and collector as holotype, March 1997. <italic><tp:taxon-name><tp:taxon-name-part taxon-name-part-type="genus" reg="Indochinamon">Indochinamon</tp:taxon-name-part><tp:taxon-name-part taxon-name-part-type="species" reg="dangi">dangi</tp:taxon-name-part></tp:taxon-name></italic> Naruse, Nguyen &amp; Yeo, 2011 – 4 males (29.6×23.0 – 48.4×37.6 mm), 2 females (45.2×33.9, 36.7×28.1 mm) (<named-content xmlns:xlink="http://www.w3.org/1999/xlink" content-type="dwc:institutional_code" xlink:type="simple">ZRC</named-content> 2010.0175), upstream and waterfall of Muong Phang stream, Muong Phang, Dien Bien Province, 21°27.000'N, 103°10.548'E, 1070 m asl, coll. D.C.J. Yeo and A.D. Tran, 28 July 2004; 4 males (26.7×20.7 – 41.8×32.2 mm), 1 female (46.7×35.5 mm) (<named-content xmlns:xlink="http://www.w3.org/1999/xlink" content-type="dwc:institutional_code" xlink:type="simple">ZRC</named-content> 2010.0176), Muong Phang stream, Muong Phang, Dien Bien Province, 21°27.159'N, 103°09.921'E, 976m asl, coll. D.C.J. Yeo and A.D. Tran, 26 July 2004. <italic><tp:taxon-name><tp:taxon-name-part taxon-name-part-type="genus" reg="Indochinamon">Indochinamon</tp:taxon-name-part><tp:taxon-name-part taxon-name-part-type="species" reg="edwardsii">edwardsii</tp:taxon-name-part></tp:taxon-name></italic> (Wood-Mason, 1871) – 1 male (40.9×30.3 mm), 1 female (37.5×27.5 mm) (<named-content xmlns:xlink="http://www.w3.org/1999/xlink" content-type="dwc:institutional_code" xlink:type="simple">MGE</named-content> III 228 bis), Mt. Catcin, Birmania (= Myanmar), coll. L. Fea, June–October 1886; 1 male (38.5×28.9 mm), 2 females (larger 33.9×25.5 mm) (<abbrev xmlns:xlink="http://www.w3.org/1999/xlink" content-type="institution" xlink:title="Naturhistorisches Museum Basel" id="ABBRID0EDUAE" xlink:type="simple">MBA</abbrev> 51a), Katein Berge, northern Burma; 1 male (about 34.4 mm carapace width) (<named-content xmlns:xlink="http://www.w3.org/1999/xlink" content-type="dwc:institutional_code" xlink:type="simple">ZRC</named-content> 1984.7036), Mount Katun, Burma (= Myanmar), coll. L. Fea, 1893. <italic><tp:taxon-name><tp:taxon-name-part taxon-name-part-type="genus" reg="Indochinamon">Indochinamon</tp:taxon-name-part><tp:taxon-name-part taxon-name-part-type="species" reg="flexum">flexum</tp:taxon-name-part></tp:taxon-name></italic> (Dai, Song, Li &amp; Liang, 1980) – 1 male (47.5×35.0 mm) (<named-content xmlns:xlink="http://www.w3.org/1999/xlink" content-type="dwc:institutional_code" xlink:type="simple">ZRC</named-content> 1997.0750), Guangxi Autononmous Region, China, coll. Y. Song, 16 September 1997. <italic><tp:taxon-name><tp:taxon-name-part taxon-name-part-type="genus" reg="Indochinamon">Indochinamon</tp:taxon-name-part><tp:taxon-name-part taxon-name-part-type="species" reg="guttum">guttum</tp:taxon-name-part></tp:taxon-name></italic> (Yeo &amp; Ng, 1998) – holotype: male (62.2×45.7 mm) (<named-content xmlns:xlink="http://www.w3.org/1999/xlink" content-type="dwc:institutional_code" xlink:type="simple">ZRC</named-content> 1998.272), Ban Long Cheng, Muang Saisombun, Saisombun Special Zone, northern Laos, coll. V. Kittikoon, May 1995; paratypes: 1 male (43.8×34.7 mm) (<named-content xmlns:xlink="http://www.w3.org/1999/xlink" content-type="dwc:institutional_code" xlink:type="simple">ZRC</named-content> 1998.273), same data as holotype; 1 female (33.1×25.3 mm) (<named-content xmlns:xlink="http://www.w3.org/1999/xlink" content-type="dwc:institutional_code" xlink:type="simple">ZRC</named-content> 1998.0274), side of dam, Muang Saisombun, Saisombun Special Zone, northern Laos, coll. V. Kittikoon, May 1995; 8 specimens (largest male 51.3×38.8 mm) (<named-content xmlns:xlink="http://www.w3.org/1999/xlink" content-type="dwc:institutional_code" xlink:type="simple">MNHN</named-content>-B 5316) “Haut Laos, Ban Nong”, coll. Mission Permanente, 10 January 1906. <italic><tp:taxon-name><tp:taxon-name-part taxon-name-part-type="genus" reg="Indochinamon">Indochinamon</tp:taxon-name-part><tp:taxon-name-part taxon-name-part-type="species" reg="hirtum">hirtum</tp:taxon-name-part></tp:taxon-name></italic> (Alcock, 1909) – holotype: female (32.9×24.9 mm) (<named-content xmlns:xlink="http://www.w3.org/1999/xlink" content-type="dwc:institutional_code" xlink:type="simple">ZSI</named-content> 6961/3), Sheetee Hill (= Shitee Doung), Kakhyen Hills, Yunnan, China, coll. J. Anderson, no date; 5 males (largest 37.8×28.0 mm), 2 females (<named-content xmlns:xlink="http://www.w3.org/1999/xlink" content-type="dwc:institutional_code" xlink:type="simple">ZSI</named-content> 6961/3), same data as holotype. <italic><tp:taxon-name><tp:taxon-name-part taxon-name-part-type="genus" reg="Indochinamon">Indochinamon</tp:taxon-name-part><tp:taxon-name-part taxon-name-part-type="species" reg="hispidum">hispidum</tp:taxon-name-part></tp:taxon-name></italic> (Wood-Mason, 1871) – 1 juvenile female (<named-content xmlns:xlink="http://www.w3.org/1999/xlink" content-type="dwc:institutional_code" xlink:type="simple">ZSI</named-content> 4007/4), Kakhyen Hills, Ponsee, Upper Burma, coll. J. Anderson, no date; 1 female (34.6×26.9 mm), 1 juvenile male (<named-content xmlns:xlink="http://www.w3.org/1999/xlink" content-type="dwc:institutional_code" xlink:type="simple">ZSI</named-content> 7089-90/9), Moung Sal, Mehkok River, coll. Dr. Grey, no date. <italic><tp:taxon-name><tp:taxon-name-part taxon-name-part-type="genus" reg="Indochinamon">Indochinamon</tp:taxon-name-part><tp:taxon-name-part taxon-name-part-type="species" reg="jinpingense">jinpingense</tp:taxon-name-part></tp:taxon-name></italic> (Dai, 1995) – 2 males (larger 64.0×47.0 mm) (<named-content xmlns:xlink="http://www.w3.org/1999/xlink" content-type="dwc:institutional_code" xlink:type="simple">ZRC</named-content> 1998.266), Sin Ho District, Lai Chau Province, northern Vietnam, coll. V.D. Nguyen, November 1997. <italic><tp:taxon-name><tp:taxon-name-part taxon-name-part-type="genus" reg="Indochinamon">Indochinamon</tp:taxon-name-part><tp:taxon-name-part taxon-name-part-type="species" reg="kimboiense">kimboiense</tp:taxon-name-part></tp:taxon-name></italic> (Dang, 1975) – 2 males (71.8×56.6 mm, 71.5×56.8 mm), 2 females (63.0×49.5 mm, 52.8×41.1 mm) (<named-content xmlns:xlink="http://www.w3.org/1999/xlink" content-type="dwc:institutional_code" xlink:type="simple">ZRC</named-content> 2010.0165), Kim Boi area, Hoa Binh Province, Vietnam, purchased from villagers, 14 and 15 April 2007; 1 male (58.8×45.3 mm), 2 females (69.4×53.6 mm, 49.9×37.4 mm) (<named-content xmlns:xlink="http://www.w3.org/1999/xlink" content-type="dwc:institutional_code" xlink:type="simple">ZRC</named-content> 2010.0166), stream in Cuc Phuong National Park, about 6 km from main gate, Ninh Binh Province, northern Vietnam, 20°18'N, 105°38'E, coll. D.C.J. Yeo, H.H. Ng and X.Q. Nguyen, 16 September 1997. <italic><tp:taxon-name><tp:taxon-name-part taxon-name-part-type="genus" reg="Indochinamon">Indochinamon</tp:taxon-name-part><tp:taxon-name-part taxon-name-part-type="species" reg="lipkei">lipkei</tp:taxon-name-part></tp:taxon-name></italic> (Ng &amp; Naiyanetr, 1993) – holotype: male (56.8×42.8 mm) (RMNH D 42353), Chiang Khong District, Chiang Rai Province, northwestern Thailand, coll. P. Naiyanetr, June 1987. <italic><tp:taxon-name><tp:taxon-name-part taxon-name-part-type="genus" reg="Indochinamon">Indochinamon</tp:taxon-name-part><tp:taxon-name-part taxon-name-part-type="species" reg="manipurense">manipurense</tp:taxon-name-part></tp:taxon-name></italic> (Alcock, 1909) – syntypes: 1 male (39.9×31.5 mm), 1 female (40.1×30.4 mm) (<named-content xmlns:xlink="http://www.w3.org/1999/xlink" content-type="dwc:institutional_code" xlink:type="simple">ZSI</named-content> 6923/3), Manipur Hills, India, coll H. H. Godwin-Austen, no date. <italic><tp:taxon-name><tp:taxon-name-part taxon-name-part-type="genus" reg="Indochinamon">Indochinamon</tp:taxon-name-part><tp:taxon-name-part taxon-name-part-type="species" reg="menglaense">menglaense</tp:taxon-name-part></tp:taxon-name></italic> (Dai &amp; Cai, 1998) – 1 male (42.9×31.9 mm), 1 female (<named-content xmlns:xlink="http://www.w3.org/1999/xlink" content-type="dwc:institutional_code" xlink:type="simple">ZRC</named-content>), Shangyong, Xishuangbana, Yunnan, China, coll. Y. Cai, 23 April 1994. <italic><tp:taxon-name><tp:taxon-name-part taxon-name-part-type="genus" reg="Indochinamon">Indochinamon</tp:taxon-name-part><tp:taxon-name-part taxon-name-part-type="species" reg="mieni">mieni</tp:taxon-name-part></tp:taxon-name></italic> (Dang, 1967) – neotype: male (57.1×43.5 mm) (<named-content xmlns:xlink="http://www.w3.org/1999/xlink" content-type="dwc:institutional_code" xlink:type="simple">ZRC</named-content> 1998.265), Thuan Chau District, Son La Province, northern Vietnam, coll. V.D. Nguyen, 1997; 1 juvenile female (<named-content xmlns:xlink="http://www.w3.org/1999/xlink" content-type="dwc:institutional_code" xlink:type="simple">ZRC</named-content>), same data as neotype. <italic><tp:taxon-name><tp:taxon-name-part taxon-name-part-type="genus" reg="Indochinamon">Indochinamon</tp:taxon-name-part><tp:taxon-name-part taxon-name-part-type="species" reg="orleansi">orleansi</tp:taxon-name-part></tp:taxon-name></italic> (Rathbun, 1904) – holotype: male (42.4×32.3 mm) (<named-content xmlns:xlink="http://www.w3.org/1999/xlink" content-type="dwc:institutional_code" xlink:type="simple">MNHN</named-content>-B 5262), “Tonkin, rivière Noire” (river Song Da), coll. Prince Henri d’Orleans, no date. <italic><tp:taxon-name><tp:taxon-name-part taxon-name-part-type="genus" reg="Indochinamon">Indochinamon</tp:taxon-name-part><tp:taxon-name-part taxon-name-part-type="species" reg="ou">ou</tp:taxon-name-part></tp:taxon-name></italic> (Yeo &amp; Ng, 1998) – holotype: male (35.6×27.1 mm) (<named-content xmlns:xlink="http://www.w3.org/1999/xlink" content-type="dwc:institutional_code" xlink:type="simple">ZRC</named-content> 1998.275), Nam Ou at confluence with Huay Nam, 21°4'10"N, 102°31'44"E, 3 km ESE of Muang Khoa, Phongsali Province, northern Laos, coll. M. Kottelat, 17 May 1997; 1 male (47.6×36.8 mm) (<named-content xmlns:xlink="http://www.w3.org/1999/xlink" content-type="dwc:institutional_code" xlink:type="simple">ZRC</named-content>), dry evergreen forest mixed with bamboo, Nam Sa River, tributary of Nam Ou, 600 m asl, 22°5'31"N, 102°6'19"E, Phou Dendin, Phonsgali, northern Laos, coll. and date not known. <italic><tp:taxon-name><tp:taxon-name-part taxon-name-part-type="genus" reg="Indochinamon">Indochinamon</tp:taxon-name-part><tp:taxon-name-part taxon-name-part-type="species" reg="parpidum">parpidum</tp:taxon-name-part></tp:taxon-name></italic> Naruse, Chia &amp; Zhou, 2018 – paratypes: 2 males (larger 43.4×32.3 mm), 2 females (larger 35.0×26.2 mm) (<named-content xmlns:xlink="http://www.w3.org/1999/xlink" content-type="dwc:institutional_code" xlink:type="simple">ZRC</named-content> 2013.0558), Niujie Town, Shiping County, Yunnan Province, China, coll. H.C. Li, 23 February 2004. <italic><tp:taxon-name><tp:taxon-name-part taxon-name-part-type="genus" reg="Indochinamon">Indochinamon</tp:taxon-name-part><tp:taxon-name-part taxon-name-part-type="species" reg="phongnha">phongnha</tp:taxon-name-part></tp:taxon-name></italic> Naruse, Nguyen &amp; Yeo, 2011 – paratypes: 5 males (25.4×20.2 – 44.2×33.2 mm), 6 females (17.9×14.1 – 43.0×32.6 mm), 1 juvenile (15.4×12.5 mm) (<named-content xmlns:xlink="http://www.w3.org/1999/xlink" content-type="dwc:institutional_code" xlink:type="simple">ZRC</named-content> 2010.0168), Khe Con Khai stream, Cha Noi, Phong Nha, Quang Binh Province, Vietnam,17°38.196'N, 106°05.928'E, 263 m asl, coll. D.C.J. Yeo and A.D. Tran, 13 July 2004; 2 males (34.3×26.6 mm, 31.9×24.9 mm), 3 females (38.3×29.9 – 54.8×41.4 mm), 1 juvenile (17.0×13.1 mm) (<named-content xmlns:xlink="http://www.w3.org/1999/xlink" content-type="dwc:institutional_code" xlink:type="simple">ZRC</named-content> 2010.0169), Cha Noi, Phong Nha, Quang Binh Province, Vietnam, Stream under bridge, 17°38.397'N, 106°06.975'E, 261 m asl, coll. D.C.J. Yeo and A.D. Tran, 13 July 2004; 11 males (16.4×13.3 – 64.2×48.0 mm), 3 females (32.6×25.9 – 38.9×30.1 mm) (<named-content xmlns:xlink="http://www.w3.org/1999/xlink" content-type="dwc:institutional_code" xlink:type="simple">ZRC</named-content> 2010.0170), Vuc Tro stream, Phong Nha, Quang Binh Province, 17°38.188'N, 106°12.810'E, coll. D.C.J. Yeo and A.D. Tran, 14 July 2004; 3 females (36.1×28.1 – 42.8×33.0 mm), 2 juveniles (19.6×15.3 mm, 17.3×13.6 mm) (<named-content xmlns:xlink="http://www.w3.org/1999/xlink" content-type="dwc:institutional_code" xlink:type="simple">ZRC</named-content> 2010.0171), stream near Forest Ranger station 37, Phong Nha, Quang Binh Province Vietnam, 17°31.395'N, 106°17.716'E, 86 m asl, coll. D. C. J. Yeo and A. D. Tran, 15 July 2004; 3 males (49.8×37.8 – 53.0×41.5 mm) (<named-content xmlns:xlink="http://www.w3.org/1999/xlink" content-type="dwc:institutional_code" xlink:type="simple">ZRC</named-content> 2010.0172), Chay stream, Quang Binh Province, Vietnam, 17°33.146'N, 106°14.425'E, 94 m asl, coll. D.C.J. Yeo and A.D. Tran, 17 July 2004; 1 male (61.9×47.3 mm) (<named-content xmlns:xlink="http://www.w3.org/1999/xlink" content-type="dwc:institutional_code" xlink:type="simple">ZRC</named-content> 2010.0173), Km 23 + 800 HCM Way, near Hang So Dua, Pong Nha National Park, Quang Binh Province, Vietnam, coll. A.D. Tran, 11 August 2001; 1 male (56.9×44.0 mm), 1 female (54.2×40.8 mm) (<named-content xmlns:xlink="http://www.w3.org/1999/xlink" content-type="dwc:institutional_code" xlink:type="simple">ZRC</named-content> 2010.0174), Thac Xoi waterfall, Phong Nha National Park, Quang Binh Province, Vietnam, coll. Q.K. Hoang and V.K. Dinl, 10 August 2002. <italic><tp:taxon-name><tp:taxon-name-part taxon-name-part-type="genus" reg="Indochinamon">Indochinamon</tp:taxon-name-part><tp:taxon-name-part taxon-name-part-type="species" reg="tannanti">tannanti</tp:taxon-name-part></tp:taxon-name></italic> (Rathbun, 1904) – holotype: female (35.5×27.7 mm) (<named-content xmlns:xlink="http://www.w3.org/1999/xlink" content-type="dwc:institutional_code" xlink:type="simple">MNHN</named-content>-B 5313), “Tonkin, montagnes du Yunnan (via Lao Koi)”, coll. Tannant, no date; 1 male (56.1×42.6 mm) (<named-content xmlns:xlink="http://www.w3.org/1999/xlink" content-type="dwc:institutional_code" xlink:type="simple">ZRC</named-content> 1998.264), Hekou, Yunnan Province, southern China, coll. A.-Y. Dai, 29 November 1995. <italic><tp:taxon-name><tp:taxon-name-part taxon-name-part-type="genus" reg="Indochinamon">Indochinamon</tp:taxon-name-part><tp:taxon-name-part taxon-name-part-type="species" reg="tritum">tritum</tp:taxon-name-part></tp:taxon-name></italic> (Alcock, 1909) – holotype: female (35.8×27.4 mm) (<named-content xmlns:xlink="http://www.w3.org/1999/xlink" content-type="dwc:institutional_code" xlink:type="simple">ZSI</named-content> 4075/4), Sheetee Hill (= Shitee Doung), Kakhyen Hills, Yunnan, China, coll. J. Anderson, no date. <italic><tp:taxon-name><tp:taxon-name-part taxon-name-part-type="genus" reg="Indochinamon">Indochinamon</tp:taxon-name-part><tp:taxon-name-part taxon-name-part-type="species" reg="tujiense">tujiense</tp:taxon-name-part></tp:taxon-name></italic> Naruse, Chia &amp; Zhou, 2018 – paratypes: 2 males (larger 33.1×25.0 mm), 1 female (31.4×23.6 mm) (<named-content xmlns:xlink="http://www.w3.org/1999/xlink" content-type="dwc:institutional_code" xlink:type="simple">ZRC</named-content> 2013.0555), Mang Huai Town, Yun County, Yunnan Province, China, coll. Y.F. Lu, 24 February 2004; 2 males (larger 37.5×28.8 mm), 2 females (larger 38.6×28.6 mm) (<named-content xmlns:xlink="http://www.w3.org/1999/xlink" content-type="dwc:institutional_code" xlink:type="simple">ZRC</named-content> 2013.0557), Mongku Town, Shuangjiang County, Yunnan Province, China, coll. O.C. Li, 26 February 2004. <italic><tp:taxon-name><tp:taxon-name-part taxon-name-part-type="genus" reg="Indochinamon">Indochinamon</tp:taxon-name-part><tp:taxon-name-part taxon-name-part-type="species" reg="villosum">villosum</tp:taxon-name-part></tp:taxon-name></italic> (Yeo &amp; Ng, 1998) – holotype: male (44.8×34.3 mm) (<named-content xmlns:xlink="http://www.w3.org/1999/xlink" content-type="dwc:institutional_code" xlink:type="simple">ZRC</named-content> 1998.276), tributary of Nam Tha River about 800 m asl, Luang Nam Tha Province, northern Laos, coll. H. Morioka, 13 November 1997; paratypes: 7 males (largest 55.9×41.4 mm), 4 females, 1 juvenile (<named-content xmlns:xlink="http://www.w3.org/1999/xlink" content-type="dwc:institutional_code" xlink:type="simple">ZRC</named-content> 1998.277–285, 807–809), same data as holotype; 2 females (larger 32.9×24.5 mm) (<named-content xmlns:xlink="http://www.w3.org/1999/xlink" content-type="dwc:institutional_code" xlink:type="simple">ZRC</named-content> 1998.286–287), Nam Luang about 1 km upstream of Ban Nam Luang, Nam Tha watershed, Mekong basin, Luang Nam Tha Province, northern Laos, 21°9'5"N, 101°20'34"E, coll. M. Kottelat, 22 May 1997; 1 female (39.9×30.8 mm) (<named-content xmlns:xlink="http://www.w3.org/1999/xlink" content-type="dwc:institutional_code" xlink:type="simple">ZRC</named-content> 1998.288), tributary of Nam Talan about 3 km S of Ban Nateuy, Nam Tha watershed, Mekong basin, Luang Nam Tha Province, northern Laos, coll. M. Kottelat, 20 May 1997.</p></tp:treatment-sec><tp:treatment-sec sec-type="diagnosis" id="SECID0EIAAG"><title>Diagnosis.</title><p>Carapace with dorsal surface prominently rugose in large specimens (ca. 45 mm carapace width), frontal and orbital regions prominently rugose, lateral parts of anterolateral and branchial regions with strong oblique striae; mesogastric, urogastric, cardiac and intestinal regions with distinct rugosities and distinct granules (Fig. <xref ref-type="fig" rid="F2">2A, D, F</xref>); postorbital cristae distinct, margin uneven, outer edge relatively low, not well marked (Fig. <xref ref-type="fig" rid="F2">2A, D, F</xref>); external orbital tooth distinct, separated from anterolateral margin by deep V-shaped cleft; epibranchial tooth prominent (Fig. <xref ref-type="fig" rid="F2">2A, F</xref>); anterolateral margin lined with sharp granules, appears serrated (Fig. <xref ref-type="fig" rid="F2">2A, F</xref>); posterior margin of epistome with distinct median triangle (Fig. <xref ref-type="fig" rid="F2">2D</xref>); outer surface of chela strongly rugose, upper part rugose with granules (Fig. <xref ref-type="fig" rid="F3">3H, I</xref>); male thoracic sternum, notably sternites 3 and 4, relatively broad, surface with pits and scattered short, stiff setae (Fig. <xref ref-type="fig" rid="F3">3A</xref>); male pleon triangular; telson triangular, lateral margins gently sinuous; somite 6 transversely rectangular, much wider than long, lateral margin gently convex (Fig. <xref ref-type="fig" rid="F3">3A, B</xref>); G1 relatively stout; outer margin of subterminal segment with distinct broad cleft on distal part, terminal segment subcylindrical, gently curving outwards, no visible dorsal flap, distal part tapering to rounded tip (Fig. <xref ref-type="fig" rid="F4">4A–D</xref>).</p><fig id="F2" position="float" orientation="portrait"><label>Figure 2.</label><caption><p><italic><tp:taxon-name><tp:taxon-name-part taxon-name-part-type="genus" reg="Indochinamon">Indochinamon</tp:taxon-name-part><tp:taxon-name-part taxon-name-part-type="species" reg="khinpyae">khinpyae</tp:taxon-name-part></tp:taxon-name></italic> sp. n. <bold>A, D, F</bold> holotype male (57.1×43.2 mm) (<named-content xmlns:xlink="http://www.w3.org/1999/xlink" content-type="dwc:institutional_code" xlink:type="simple">ZRC</named-content> 2018.0713) <bold>B, E</bold> paratype male (47.2×36.4 mm) (<named-content xmlns:xlink="http://www.w3.org/1999/xlink" content-type="dwc:institutional_code" xlink:type="simple">ZRC</named-content> 2018.0714) <bold>C, G</bold> paratype male (34.3×26.6 mm) (<named-content xmlns:xlink="http://www.w3.org/1999/xlink" content-type="dwc:institutional_code" xlink:type="simple">ZRC</named-content> 2018.0714). <bold>A–C</bold> overall habitus <bold>D, E</bold> frontal view of cephalothorax <bold>F, G</bold> dorsal view of carapace.</p></caption><graphic xmlns:xlink="http://www.w3.org/1999/xlink" xlink:href="zookeys-811-047-g002.jpg" position="float" orientation="portrait" xlink:type="simple" id="oo_252506.jpg"/></fig></tp:treatment-sec><tp:treatment-sec sec-type="description" id="SECID0EFDAG"><title>Description of male holotype.</title><p>Carapace transversely ovate, distinctly wider than long (width to length ratio 1.32); dorsal surface gently convex from frontal view, regions not prominently inflated; with scattered very short setae, appears glabrous (Fig. <xref ref-type="fig" rid="F2">2A, D, F</xref>). Frontal and orbital regions prominently rugose; lateral parts of anterolateral and branchial regions covered with strong oblique striae; mesogastric, urogastric, cardiac and intestinal regions covered with rugosities and distinct granules; suborbital region with small granules on lateral parts; pterygostomial, subhepatic and sub-branchial regions rugose to granulose (Fig. <xref ref-type="fig" rid="F2">2A, D, F</xref>). Epigastric cristae distinct, rugose, not cristate, separated by broad, median Y-shaped furrow; epigastric cristae just anterior of postorbital cristae, separated by short furrow; postorbital cristae distinct, margin uneven, prominently raised, subparallel to frontal margin, outer edge relatively low, not prominent (Fig. <xref ref-type="fig" rid="F2">2A, D, F</xref>). Cervical grooves deep, not reaching lateral margins, connected to deep H-shaped median gastric groove (Fig. <xref ref-type="fig" rid="F2">2A, F</xref>). Frontal margin almost straight, appears entire in dorsal view, gently sinuous in frontal view (Fig. <xref ref-type="fig" rid="F2">2A, D, F</xref>). External orbital tooth distinct, triangular, outer margin more than twice length of inner margin, demarcated from rest of anterolateral margin by deep V-shaped cleft; epibranchial tooth prominent, sharp (Fig. <xref ref-type="fig" rid="F2">2A, F</xref>). Anterolateral margins convex, cristate, lined with sharp granules, appears serrated (Fig. <xref ref-type="fig" rid="F2">2A, F</xref>). Posterolateral margin gently sinuous, converging towards convex posterior carapace margin (Fig. <xref ref-type="fig" rid="F2">2A, F</xref>). Orbits subovate; eye filling orbital space; eye peduncle relatively short, stout; cornea large, round, pigmented (Fig. <xref ref-type="fig" rid="F2">2D</xref>). Supraorbital margin almost straight (Fig. <xref ref-type="fig" rid="F2">2F</xref>). Suborbital margin concave, complete, lined with low granules (Fig. <xref ref-type="fig" rid="F2">2D</xref>). Antennae short, stretching across base of eyes; antennules short, folding transversely in rectangular fossa (Fig. <xref ref-type="fig" rid="F2">2D</xref>). Posterior margin of epistome with distinct median triangle, lateral margin sinuous (Fig. <xref ref-type="fig" rid="F2">2D</xref>).</p><p>Third maxillipeds covering most of buccal cavity when closed; ischium subrectangular, with distinct median groove, surface with scattered pits and short setae; merus subquadrate, slightly wider than long, surface rugose, margins cristate, anteroexternal angle angular but not produced; exopod slender, reaching to about one-third length of merus, with elongate flagellum that reaches across width of merus (Fig. <xref ref-type="fig" rid="F3">3F</xref>).</p><p>Chelipeds asymmetrical, right larger (Fig. <xref ref-type="fig" rid="F2">2A</xref>). Anterior margin of basis-ischium lined with small sharp granules; margins of merus lined with low sharp granules, appears weakly serrated. Outer surface of carpus rugose, inner distal angle with large sharp tooth and basal tooth (Fig. <xref ref-type="fig" rid="F2">2A</xref>). Outer surfaces of chelae strongly rugose, upper part rugose with granules; major chela stouter, shorter than minor chela (Fig. <xref ref-type="fig" rid="F3">3H, I</xref>). Fingers of major chela short, stout, gently curved, subequal to palm, outer surface lined with 3 rows of pits; cutting edges of both fingers with variously sized sharp teeth and denticles; dorsal margin of dactylus with low tubercles and granules (Figs <xref ref-type="fig" rid="F2">2A</xref>, <xref ref-type="fig" rid="F3">3H</xref>). Fingers of minor chela similar to major chela in form but relatively more slender (Figs <xref ref-type="fig" rid="F2">2A</xref>, <xref ref-type="fig" rid="F3">3I</xref>).</p><p>Ambulatory legs short, segments relatively stout; second pair longest, last pair shortest (Fig. <xref ref-type="fig" rid="F2">2A</xref>). Merus short, stout, outer surface rugose, dorsal margin uneven, subcristate, without subdistal spine or tooth; carpus rugose, dorsal margin with crista, outer surface with low submedian crista on first to third legs, that on fourth leg smooth; dorsal margin of propodus with crista, outer surface with low, submedian crista; dactylus relatively short, gently curved, quadrate in cross section, margins with short, sharp pectinate spines (Fig. <xref ref-type="fig" rid="F2">2A</xref>).</p><p>Thoracic sternum, notably sternites 3 and 4, relatively broad, surface with pits and scattered short, stiff setae (Fig. <xref ref-type="fig" rid="F3">3A</xref>). Sternites 1, 2 completely fused to form broadly triangular plate; separated from sternite 3 by distinct, gently concave suture (towards buccal cavity); sternites 3, 4 completely fused, with shallow incomplete groove demarcating suture (Fig. <xref ref-type="fig" rid="F3">3A, B, E</xref>). Penis coxal, on condyle of coxa of fourth ambulatory leg. Sternopleonal cavity deep, reaching imaginary line connecting posterior edges of cheliped coxae (Fig. <xref ref-type="fig" rid="F3">3A, E</xref>). Male pleonal locking tubercle low, round, on posterior third of sternite 5 (Fig. <xref ref-type="fig" rid="F3">3E</xref>).</p><fig id="F3" position="float" orientation="portrait"><label>Figure 3.</label><caption><p><italic><tp:taxon-name><tp:taxon-name-part taxon-name-part-type="genus" reg="Indochinamon">Indochinamon</tp:taxon-name-part><tp:taxon-name-part taxon-name-part-type="species" reg="khinpyae">khinpyae</tp:taxon-name-part></tp:taxon-name></italic> sp. n. <bold>A, B, E, F, H, I</bold> holotype male (57.1×43.2 mm) (<named-content xmlns:xlink="http://www.w3.org/1999/xlink" content-type="dwc:institutional_code" xlink:type="simple">ZRC</named-content> 2018.0713) <bold>C, G</bold> paratype male (47.2×36.4 mm) (<named-content xmlns:xlink="http://www.w3.org/1999/xlink" content-type="dwc:institutional_code" xlink:type="simple">ZRC</named-content> 2018.0714) <bold>D</bold> paratype male (34.3×26.6 mm) (<named-content xmlns:xlink="http://www.w3.org/1999/xlink" content-type="dwc:institutional_code" xlink:type="simple">ZRC</named-content> 2018.0714). <bold>A, C, D</bold> anterior thoracic sternum and pleon <bold>B</bold> posterior thoracic sternum and pleon <bold>E</bold> sternopleonal cavity <bold>F, G</bold> right third maxilliped <bold>H</bold> outer view of right chela <bold>I</bold> outer view of left chela.</p></caption><graphic xmlns:xlink="http://www.w3.org/1999/xlink" xlink:href="zookeys-811-047-g003.jpg" position="float" orientation="portrait" xlink:type="simple" id="oo_252507.jpg"/></fig><p>Pleon triangular, all somites and telson free; telson triangular, lateral margins gently sinuous; somite 6 transversely rectangular, much wider than long, lateral margin gently convex; somites 3–5 trapezoidal, gradually decreasing in width, increasing in length; somites 1 and 2 subrectangular, very wide, reaching to bases of coxae of fourth ambulatory legs, thoracic sternite 8 not visible when pleon closed (Fig. <xref ref-type="fig" rid="F3">3A, B</xref>).</p><p>G1 relatively stout; subterminal segment gently sinuous, proximal part broad, gradually tapering to median part, outer margin with distinct broad cleft on distal part; clearly separated from terminal segment by prominent dilation; terminal segment subcylindrical, no dorsal flap visible, gently curving outwards, distal part tapering to rounded tip (Fig. <xref ref-type="fig" rid="F4">4A–D</xref>). G2 elongate, much longer than G1; basal segment longer than distal segment (Fig. <xref ref-type="fig" rid="F4">4E</xref>).</p><fig id="F4" position="float" orientation="portrait"><label>Figure 4.</label><caption><p><italic><tp:taxon-name><tp:taxon-name-part taxon-name-part-type="genus" reg="Indochinamon">Indochinamon</tp:taxon-name-part><tp:taxon-name-part taxon-name-part-type="species" reg="khinpyae">khinpyae</tp:taxon-name-part></tp:taxon-name></italic> sp. n. <bold>A–E</bold> holotype male (57.1×43.2 mm) (<named-content xmlns:xlink="http://www.w3.org/1999/xlink" content-type="dwc:institutional_code" xlink:type="simple">ZRC</named-content> 2018.0713); <bold>F, G</bold> paratype male (47.2×36.4 mm) (<named-content xmlns:xlink="http://www.w3.org/1999/xlink" content-type="dwc:institutional_code" xlink:type="simple">ZRC</named-content> 2018.0714) <bold>H</bold> paratype male (34.3×26.6 mm) (<named-content xmlns:xlink="http://www.w3.org/1999/xlink" content-type="dwc:institutional_code" xlink:type="simple">ZRC</named-content> 2018.0714). <bold>A</bold> left G1 (ventral view) <bold>B</bold> left G1 (dorsal view) <bold>C</bold> terminal segment of left G1 (ventral view) <bold>D</bold> terminal segment of left G1 (dorsal view) <bold>E</bold> left G2 <bold>F, H</bold> left G1 (ventral view, setae not drawn) <bold>G</bold> left G2 (setae not drawn). Scale bar: 1.0 mm.</p></caption><graphic xmlns:xlink="http://www.w3.org/1999/xlink" xlink:href="zookeys-811-047-g004.jpg" position="float" orientation="portrait" xlink:type="simple" id="oo_252508.jpg"/></fig></tp:treatment-sec><tp:treatment-sec sec-type="variation" id="SECID0EDLAG"><title>Variation.</title><p>The carapace tends to get less broad in smaller specimens and females (width to length ratio 1.26–1.30). The regions in smaller specimens is less sculptured (Fig. <xref ref-type="fig" rid="F2">2B, E</xref>) with the rugosities restricted mostly to lateral margins (Fig. <xref ref-type="fig" rid="F2">2C, G</xref>). The third maxilliped ischium is slightly longer in smaller individuals (Fig. <xref ref-type="fig" rid="F3">3G</xref>). The male pleon is proportionately less broad in smaller individuals with somite 6 more quadrate as they are smaller (Fig. <xref ref-type="fig" rid="F3">3C, D</xref>). In adult males, the G1 does not vary substantially although the cleft on the outer part of the distal section of the G1 subterminal segment is relatively less distinct (Fig. <xref ref-type="fig" rid="F4">4F</xref>). Smaller males (ca. 30 mm carapace width), however, not only have the G1 terminal segment relatively shorter and less curved, the cleft on the subterminal segment is also not discernible (Fig. <xref ref-type="fig" rid="F4">4H</xref>). The adult female has the pleon completely covering the thoracic sternum (Fig. <xref ref-type="fig" rid="F5">5A</xref>), the vulva is large, raised, ovate and positioned on the anterior half of sternite 6, pushing into the margin with sternite 5 (Fig. <xref ref-type="fig" rid="F5">5B</xref>).</p><fig id="F5" position="float" orientation="portrait"><label>Figure 5.</label><caption><p><italic><tp:taxon-name><tp:taxon-name-part taxon-name-part-type="genus" reg="Indochinamon">Indochinamon</tp:taxon-name-part><tp:taxon-name-part taxon-name-part-type="species" reg="khinpyae">khinpyae</tp:taxon-name-part></tp:taxon-name></italic> sp. n., paratype female (39.3×31.1 mm) (<named-content xmlns:xlink="http://www.w3.org/1999/xlink" content-type="dwc:institutional_code" xlink:type="simple">ZRC</named-content> 2018.0714). <bold>A</bold> anterior thoracic sternum and pleon <bold>B</bold> sternopleonal cavity and vulvae.</p></caption><graphic xmlns:xlink="http://www.w3.org/1999/xlink" xlink:href="zookeys-811-047-g005.jpg" position="float" orientation="portrait" xlink:type="simple" id="oo_252509.jpg"/></fig></tp:treatment-sec><tp:treatment-sec sec-type="etymology" id="SECID0EKNAG"><title>Etymology.</title><p>The species is named after Ms Khin Pyae Pyae Thaw Thar who collected the specimens used for this study. Her name is used here as a noun in apposition.</p></tp:treatment-sec><tp:treatment-sec sec-type="Colour" id="SECID0EPNAG"><title>Colour.</title><p>In life, the dorsal surfaces of the carapace and outer surfaces of the chelipeds are dark brown; with the ventral surfaces orangish-red; and the ambulatory legs are dark brown to orangish red (Fig. <xref ref-type="fig" rid="F1">1</xref>).</p></tp:treatment-sec><tp:treatment-sec sec-type="habitat" id="SECID0EZNAG"><title>Habitat.</title><p>The type locality, Malikha, is a fast-flowing river, the substrate consisting of rocks of various sizes, with the bank sandy. The banks are densely lined with tall trees. This river is a branch of the Ayeyarwady River (= Ayrwarwady River or Myitsone) and is about 43 km north of Myitkyina, the capital city of Kachin State.</p></tp:treatment-sec><tp:treatment-sec sec-type="remarks" id="SECID0E5NAG"><title>Remarks.</title><p>Five species of <italic><tp:taxon-name><tp:taxon-name-part taxon-name-part-type="genus" reg="Indochinamon">Indochinamon</tp:taxon-name-part></tp:taxon-name></italic> have been reported from and near Myanmar: <italic><tp:taxon-name><tp:taxon-name-part taxon-name-part-type="genus" reg="Indochinamon">I.</tp:taxon-name-part><tp:taxon-name-part taxon-name-part-type="species" reg="andersonianum">andersonianum</tp:taxon-name-part></tp:taxon-name></italic>, <italic><tp:taxon-name><tp:taxon-name-part taxon-name-part-type="genus" reg="Indochinamon">I.</tp:taxon-name-part><tp:taxon-name-part taxon-name-part-type="species" reg="edwardsii">edwardsii</tp:taxon-name-part></tp:taxon-name></italic>, <italic><tp:taxon-name><tp:taxon-name-part taxon-name-part-type="genus" reg="Indochinamon">I.</tp:taxon-name-part><tp:taxon-name-part taxon-name-part-type="species" reg="hirtum">hirtum</tp:taxon-name-part></tp:taxon-name></italic>, <italic><tp:taxon-name><tp:taxon-name-part taxon-name-part-type="genus" reg="Indochinamon">I.</tp:taxon-name-part><tp:taxon-name-part taxon-name-part-type="species" reg="hispidum">hispidum</tp:taxon-name-part></tp:taxon-name></italic> and <italic><tp:taxon-name><tp:taxon-name-part taxon-name-part-type="genus" reg="Indochinamon">I.</tp:taxon-name-part><tp:taxon-name-part taxon-name-part-type="species" reg="tritum">tritum</tp:taxon-name-part></tp:taxon-name></italic> (cf. <xref ref-type="bibr" rid="B1">Alcock 1909</xref>, <xref ref-type="bibr" rid="B2">1910</xref>; <xref ref-type="bibr" rid="B4">Bott 1970</xref>; <xref ref-type="bibr" rid="B24">Yeo and Ng 2007</xref>). All these species were collected by John Anderson from the area east of Bhamo, mostly in the Kakhyen Hills (= Kachin Mountains), in what is today Myanmar and Yunnan (China). One site, Ponsee, which is the type locality of <italic><tp:taxon-name><tp:taxon-name-part taxon-name-part-type="genus" reg="Indochinamon">I.</tp:taxon-name-part><tp:taxon-name-part taxon-name-part-type="species" reg="edwardsii">edwardsii</tp:taxon-name-part></tp:taxon-name></italic> and <italic><tp:taxon-name><tp:taxon-name-part taxon-name-part-type="genus" reg="Indochinamon">I.</tp:taxon-name-part><tp:taxon-name-part taxon-name-part-type="species" reg="hispidum">hispidum</tp:taxon-name-part></tp:taxon-name></italic> (and where <italic><tp:taxon-name><tp:taxon-name-part taxon-name-part-type="genus" reg="Indochinamon">I.</tp:taxon-name-part><tp:taxon-name-part taxon-name-part-type="species" reg="andersonianum">andersonianum</tp:taxon-name-part></tp:taxon-name></italic> has also been found), does not appear in most modern maps but this village is in the Dehong, Longchuan area in Yunnan, China (ca. 24°25'34.5"N, 97°53'57.3"E) (cf. <xref ref-type="bibr" rid="B3">Anderson 1876</xref>). Until the present record of <italic><tp:taxon-name><tp:taxon-name-part taxon-name-part-type="genus" reg="Indochinamon">I.</tp:taxon-name-part><tp:taxon-name-part taxon-name-part-type="species" reg="khinpyae">khinpyae</tp:taxon-name-part></tp:taxon-name></italic>, no species had been reported from the mountains north of Bhamo and Myitkyina in Myanmar.</p><p>Adult male specimens of <italic><tp:taxon-name><tp:taxon-name-part taxon-name-part-type="genus" reg="Indochinamon">I.</tp:taxon-name-part><tp:taxon-name-part taxon-name-part-type="species" reg="khinpyae">khinpyae</tp:taxon-name-part></tp:taxon-name></italic> have a strongly sculptured and very rough carapace (Fig. <xref ref-type="fig" rid="F2">2F</xref>), the G1 terminal segment is relatively long, gently curved, distally bent and the dorsal margin has no trace of a flap (Fig. <xref ref-type="fig" rid="F4">4A–D, F, H</xref>). In <italic><tp:taxon-name><tp:taxon-name-part taxon-name-part-type="genus" reg="Indochinamon">I.</tp:taxon-name-part><tp:taxon-name-part taxon-name-part-type="species" reg="andersonianum">andersonianum</tp:taxon-name-part></tp:taxon-name></italic>, even large males (50 mm carapace width) have the gastric regions relatively smooth with the rest of the surfaces also less rugose and granulose, and the male pleon is proportionately more narrow (<xref ref-type="bibr" rid="B20">Wood-Mason 1871</xref>: pl. 27 figs 16, 17, 20; <xref ref-type="bibr" rid="B4">Bott 1970</xref>: pl. 44 fig. 14; unpublished data). The G1 of <italic><tp:taxon-name><tp:taxon-name-part taxon-name-part-type="genus" reg="Indochinamon">I.</tp:taxon-name-part><tp:taxon-name-part taxon-name-part-type="species" reg="andersonianum">andersonianum</tp:taxon-name-part></tp:taxon-name></italic> is also quite different with the terminal segment straight, slender and tapering towards the tip (<xref ref-type="bibr" rid="B4">Bott 1970</xref>: pl. 37 fig. 16). The taxonomy of <italic><tp:taxon-name><tp:taxon-name-part taxon-name-part-type="genus" reg="Indochinamon">I.</tp:taxon-name-part><tp:taxon-name-part taxon-name-part-type="species" reg="andersonianum">andersonianum</tp:taxon-name-part></tp:taxon-name></italic> has been confused and many species previously referred to it have turned out to be other taxa (see <xref ref-type="bibr" rid="B17">Ng and Naiyanetr 1993</xref>). The figure of <italic><tp:taxon-name><tp:taxon-name-part taxon-name-part-type="genus" reg="Indochinamon">I.</tp:taxon-name-part><tp:taxon-name-part taxon-name-part-type="species" reg="andersonianum">andersonianum</tp:taxon-name-part></tp:taxon-name></italic> by <xref ref-type="bibr" rid="B2">Alcock (1910</xref>: pl. 10 fig. 40) is actually a separate species, <italic><tp:taxon-name><tp:taxon-name-part taxon-name-part-type="genus" reg="Potamiscus">Potamiscus</tp:taxon-name-part><tp:taxon-name-part taxon-name-part-type="species" reg="rangoonensis">rangoonensis</tp:taxon-name-part></tp:taxon-name></italic> (Rathbun, 1904) (unpublished data). The G1 of the smaller paratype male of <italic><tp:taxon-name><tp:taxon-name-part taxon-name-part-type="genus" reg="Indochinamon">I.</tp:taxon-name-part><tp:taxon-name-part taxon-name-part-type="species" reg="khinpyae">khinpyae</tp:taxon-name-part></tp:taxon-name></italic> (34.3×26.6 mm, <named-content xmlns:xlink="http://www.w3.org/1999/xlink" content-type="dwc:institutional_code" xlink:type="simple">ZRC</named-content> 2018.0714) superficially resembles that of <italic><tp:taxon-name><tp:taxon-name-part taxon-name-part-type="genus" reg="Indochinamon">I.</tp:taxon-name-part><tp:taxon-name-part taxon-name-part-type="species" reg="edwardsii">edwardsii</tp:taxon-name-part></tp:taxon-name></italic> (the type of which is about the same size) but in <italic><tp:taxon-name><tp:taxon-name-part taxon-name-part-type="genus" reg="Indochinamon">I.</tp:taxon-name-part><tp:taxon-name-part taxon-name-part-type="species" reg="edwardsii">edwardsii</tp:taxon-name-part></tp:taxon-name></italic>, the anterolateral margins are prominently serrated even in smaller specimens (<xref ref-type="bibr" rid="B20">Wood-Mason 1871</xref>: pl. 27 figs 11, 12; <xref ref-type="bibr" rid="B2">Alcock 1910</xref>: pl. 14 fig. 43; unpublished data) (versus anterolateral margins finely granulated or weakly serrated in <italic><tp:taxon-name><tp:taxon-name-part taxon-name-part-type="genus" reg="Indochinamon">I.</tp:taxon-name-part><tp:taxon-name-part taxon-name-part-type="species" reg="khinpyae">khinpyae</tp:taxon-name-part></tp:taxon-name></italic>; Fig. <xref ref-type="fig" rid="F2">2F, G</xref>); the upper part of the palm of the chela has many large tubercles (<xref ref-type="bibr" rid="B20">Wood-Mason 1871</xref>: pl. 27 figs 11, 14; <xref ref-type="bibr" rid="B2">Alcock 1910</xref>: pl. 14 fig. 43; unpublished data) (versus with no large tubercles present in <italic><tp:taxon-name><tp:taxon-name-part taxon-name-part-type="genus" reg="Indochinamon">I.</tp:taxon-name-part><tp:taxon-name-part taxon-name-part-type="species" reg="khinpyae">khinpyae</tp:taxon-name-part></tp:taxon-name></italic>; Figs <xref ref-type="fig" rid="F2">2A–C</xref>, <xref ref-type="fig" rid="F3">3H–I</xref>); and the lateral margins of the male telson are concave (<xref ref-type="bibr" rid="B20">Wood-Mason 1871</xref>: pl. 27 fig. 14; unpublished data) (versus lateral margins gently sinuous to almost straight in <italic><tp:taxon-name><tp:taxon-name-part taxon-name-part-type="genus" reg="Indochinamon">I.</tp:taxon-name-part><tp:taxon-name-part taxon-name-part-type="species" reg="khinpyae">khinpyae</tp:taxon-name-part></tp:taxon-name></italic>; Fig. <xref ref-type="fig" rid="F3">3A, C, D</xref>). These differences also apply for <italic><tp:taxon-name><tp:taxon-name-part taxon-name-part-type="genus" reg="Indochinamon">I.</tp:taxon-name-part><tp:taxon-name-part taxon-name-part-type="species" reg="hirtum">hirtum</tp:taxon-name-part></tp:taxon-name></italic> (cf. Alcock 1919: pl. 10 fig. 42; unpublished data). Compared to <italic><tp:taxon-name><tp:taxon-name-part taxon-name-part-type="genus" reg="Indochinamon">I.</tp:taxon-name-part><tp:taxon-name-part taxon-name-part-type="species" reg="tritum">tritum</tp:taxon-name-part></tp:taxon-name></italic>, known only from a 35.8×27.4 mm female from the Shitee Hills in the Kakhyen Hills in Yunnan (just north of Ponsee, cf. <xref ref-type="bibr" rid="B3">Anderson 1876</xref>: 420), the lateral margin of the postorbital crista of <italic><tp:taxon-name><tp:taxon-name-part taxon-name-part-type="genus" reg="Indochinamon">I.</tp:taxon-name-part><tp:taxon-name-part taxon-name-part-type="species" reg="khinpyae">khinpyae</tp:taxon-name-part></tp:taxon-name></italic> is less clearly marked (Fig. <xref ref-type="fig" rid="F2">2F, G</xref>) (versus distinctly formed and clearly demarcated from the lateral branchial region in <italic><tp:taxon-name><tp:taxon-name-part taxon-name-part-type="genus" reg="Indochinamon">I.</tp:taxon-name-part><tp:taxon-name-part taxon-name-part-type="species" reg="tritum">tritum</tp:taxon-name-part></tp:taxon-name></italic>; cf. <xref ref-type="bibr" rid="B2">Alcock 1910</xref>: pl. 14 fig. 69); and the propodus of the last ambulatory leg is proportionately longer (Fig. <xref ref-type="fig" rid="F2">2A–C</xref>) (versus much shorter in <italic><tp:taxon-name><tp:taxon-name-part taxon-name-part-type="genus" reg="Indochinamon">I.</tp:taxon-name-part><tp:taxon-name-part taxon-name-part-type="species" reg="tritum">tritum</tp:taxon-name-part></tp:taxon-name></italic>; cf. <xref ref-type="bibr" rid="B2">Alcock 1910</xref>: pl. 14 fig. 69). Compared to <italic><tp:taxon-name><tp:taxon-name-part taxon-name-part-type="genus" reg="Indochinamon">I.</tp:taxon-name-part><tp:taxon-name-part taxon-name-part-type="species" reg="hispidum">hispidum</tp:taxon-name-part></tp:taxon-name></italic>, described from a male 43.0×31.0 mm from Ponsee, <italic><tp:taxon-name><tp:taxon-name-part taxon-name-part-type="genus" reg="Indochinamon">I.</tp:taxon-name-part><tp:taxon-name-part taxon-name-part-type="species" reg="khinpyae">khinpyae</tp:taxon-name-part></tp:taxon-name></italic> can easily be distinguished by its more rugose dorsal carapace surface (Fig. <xref ref-type="fig" rid="F2">2A, B, F</xref>) (versus smooth dorsal carapace surface in <italic><tp:taxon-name><tp:taxon-name-part taxon-name-part-type="genus" reg="Indochinamon">I.</tp:taxon-name-part><tp:taxon-name-part taxon-name-part-type="species" reg="hispidum">hispidum</tp:taxon-name-part></tp:taxon-name></italic>; cf. <xref ref-type="bibr" rid="B20">Wood-Mason 1871</xref>: pl. 27 figs 1, 2); rugose outer surface of the chela (Fig. <xref ref-type="fig" rid="F3">3H, I</xref>) (versus smooth in <italic><tp:taxon-name><tp:taxon-name-part taxon-name-part-type="genus" reg="Indochinamon">I.</tp:taxon-name-part><tp:taxon-name-part taxon-name-part-type="species" reg="hispidum">hispidum</tp:taxon-name-part></tp:taxon-name></italic>; cf. <xref ref-type="bibr" rid="B20">Wood-Mason 1871</xref>: pl. 27 fig. 4); and the male pleon is proportionately broader with the telson more broadly triangular (Fig. <xref ref-type="fig" rid="F3">3A, C, D</xref>) (versus male pleon more narrow with the telson acutely triangular in <italic><tp:taxon-name><tp:taxon-name-part taxon-name-part-type="genus" reg="Indochinamon">I.</tp:taxon-name-part><tp:taxon-name-part taxon-name-part-type="species" reg="hispidum">hispidum</tp:taxon-name-part></tp:taxon-name></italic>; cf. <xref ref-type="bibr" rid="B20">Wood-Mason 1871</xref>: pl. 27 fig. 5).</p><p>With regards to the other species of <italic><tp:taxon-name><tp:taxon-name-part taxon-name-part-type="genus" reg="Indochinamon">Indochinamon</tp:taxon-name-part></tp:taxon-name></italic>, they can be separated into several groups on the basis of their G1s. The type species, <italic><tp:taxon-name><tp:taxon-name-part taxon-name-part-type="genus" reg="Indochinamon">I.</tp:taxon-name-part><tp:taxon-name-part taxon-name-part-type="species" reg="villosum">villosum</tp:taxon-name-part></tp:taxon-name></italic>, has a relatively short and stout G1 terminal segment which is gently bent and is conical to subconical in shape without an obvious dorsal flap, a character shared with <italic><tp:taxon-name><tp:taxon-name-part taxon-name-part-type="genus" reg="Indochinamon">I.</tp:taxon-name-part><tp:taxon-name-part taxon-name-part-type="species" reg="ahkense">ahkense</tp:taxon-name-part></tp:taxon-name></italic>, <italic><tp:taxon-name><tp:taxon-name-part taxon-name-part-type="genus" reg="Indochinamon">I.</tp:taxon-name-part><tp:taxon-name-part taxon-name-part-type="species" reg="bavi">bavi</tp:taxon-name-part></tp:taxon-name></italic>, <italic><tp:taxon-name><tp:taxon-name-part taxon-name-part-type="genus" reg="Indochinamon">I.</tp:taxon-name-part><tp:taxon-name-part taxon-name-part-type="species" reg="bhumibol">bhumibol</tp:taxon-name-part></tp:taxon-name></italic>, <italic><tp:taxon-name><tp:taxon-name-part taxon-name-part-type="genus" reg="Indochinamon">I.</tp:taxon-name-part><tp:taxon-name-part taxon-name-part-type="species" reg="boshanense">boshanense</tp:taxon-name-part></tp:taxon-name></italic>, <italic><tp:taxon-name><tp:taxon-name-part taxon-name-part-type="genus" reg="Indochinamon">I.</tp:taxon-name-part><tp:taxon-name-part taxon-name-part-type="species" reg="changpoense">changpoense</tp:taxon-name-part></tp:taxon-name></italic>, <italic><tp:taxon-name><tp:taxon-name-part taxon-name-part-type="genus" reg="Indochinamon">I.</tp:taxon-name-part><tp:taxon-name-part taxon-name-part-type="species" reg="chinghungense">chinghungense</tp:taxon-name-part></tp:taxon-name></italic>, <italic><tp:taxon-name><tp:taxon-name-part taxon-name-part-type="genus" reg="Indochinamon">I.</tp:taxon-name-part><tp:taxon-name-part taxon-name-part-type="species" reg="dangi">dangi</tp:taxon-name-part></tp:taxon-name></italic>, <italic><tp:taxon-name><tp:taxon-name-part taxon-name-part-type="genus" reg="Indochinamon">I.</tp:taxon-name-part><tp:taxon-name-part taxon-name-part-type="species" reg="daweishanense">daweishanense</tp:taxon-name-part></tp:taxon-name></italic>, <italic><tp:taxon-name><tp:taxon-name-part taxon-name-part-type="genus" reg="Indochinamon">I.</tp:taxon-name-part><tp:taxon-name-part taxon-name-part-type="species" reg="flexum">flexum</tp:taxon-name-part></tp:taxon-name></italic>, <italic><tp:taxon-name><tp:taxon-name-part taxon-name-part-type="genus" reg="Indochinamon">I.</tp:taxon-name-part><tp:taxon-name-part taxon-name-part-type="species" reg="guttum">guttum</tp:taxon-name-part></tp:taxon-name></italic>, <italic><tp:taxon-name><tp:taxon-name-part taxon-name-part-type="genus" reg="Indochinamon">I.</tp:taxon-name-part><tp:taxon-name-part taxon-name-part-type="species" reg="jianchuan">jianchuan</tp:taxon-name-part></tp:taxon-name></italic>, <italic><tp:taxon-name><tp:taxon-name-part taxon-name-part-type="genus" reg="Indochinamon">I.</tp:taxon-name-part><tp:taxon-name-part taxon-name-part-type="species" reg="jinpingense">jinpingense</tp:taxon-name-part></tp:taxon-name></italic>, <italic><tp:taxon-name><tp:taxon-name-part taxon-name-part-type="genus" reg="Indochinamon">I.</tp:taxon-name-part><tp:taxon-name-part taxon-name-part-type="species" reg="kimboiense">kimboiense</tp:taxon-name-part></tp:taxon-name></italic>, <italic><tp:taxon-name><tp:taxon-name-part taxon-name-part-type="genus" reg="Indochinamon">I.</tp:taxon-name-part><tp:taxon-name-part taxon-name-part-type="species" reg="menglaense">menglaense</tp:taxon-name-part></tp:taxon-name></italic>, <italic><tp:taxon-name><tp:taxon-name-part taxon-name-part-type="genus" reg="Indochinamon">I.</tp:taxon-name-part><tp:taxon-name-part taxon-name-part-type="species" reg="mieni">mieni</tp:taxon-name-part></tp:taxon-name></italic>, <italic><tp:taxon-name><tp:taxon-name-part taxon-name-part-type="genus" reg="Indochinamon">I.</tp:taxon-name-part><tp:taxon-name-part taxon-name-part-type="species" reg="orleansi">orleansi</tp:taxon-name-part></tp:taxon-name></italic>, <italic><tp:taxon-name><tp:taxon-name-part taxon-name-part-type="genus" reg="Indochinamon">I.</tp:taxon-name-part><tp:taxon-name-part taxon-name-part-type="species" reg="ou">ou</tp:taxon-name-part></tp:taxon-name></italic>, <italic><tp:taxon-name><tp:taxon-name-part taxon-name-part-type="genus" reg="Indochinamon">I.</tp:taxon-name-part><tp:taxon-name-part taxon-name-part-type="species" reg="parpidum">parpidum</tp:taxon-name-part></tp:taxon-name></italic>, <italic><tp:taxon-name><tp:taxon-name-part taxon-name-part-type="genus" reg="Indochinamon">I.</tp:taxon-name-part><tp:taxon-name-part taxon-name-part-type="species" reg="phongnha">phongnha</tp:taxon-name-part></tp:taxon-name></italic>, <italic><tp:taxon-name><tp:taxon-name-part taxon-name-part-type="genus" reg="Indochinamon">I.</tp:taxon-name-part><tp:taxon-name-part taxon-name-part-type="species" reg="tannanti">tannanti</tp:taxon-name-part></tp:taxon-name></italic>, <italic><tp:taxon-name><tp:taxon-name-part taxon-name-part-type="genus" reg="Indochinamon">I.</tp:taxon-name-part><tp:taxon-name-part taxon-name-part-type="species" reg="xinpingense">xinpingense</tp:taxon-name-part></tp:taxon-name></italic>, and <italic><tp:taxon-name><tp:taxon-name-part taxon-name-part-type="genus" reg="Indochinamon">I.</tp:taxon-name-part><tp:taxon-name-part taxon-name-part-type="species" reg="yunlongense">yunlongense</tp:taxon-name-part></tp:taxon-name></italic> (including <italic><tp:taxon-name><tp:taxon-name-part taxon-name-part-type="genus" reg="Indochinamon">I.</tp:taxon-name-part><tp:taxon-name-part taxon-name-part-type="species" reg="edwardsii">edwardsii</tp:taxon-name-part></tp:taxon-name></italic> and <italic><tp:taxon-name><tp:taxon-name-part taxon-name-part-type="genus" reg="Indochinamon">I.</tp:taxon-name-part><tp:taxon-name-part taxon-name-part-type="species" reg="hispidum">hispidum</tp:taxon-name-part></tp:taxon-name></italic>) (cf. <xref ref-type="bibr" rid="B4">Bott 1970</xref>; <xref ref-type="bibr" rid="B21">Yeo and Ng 1998</xref>; <xref ref-type="bibr" rid="B7">Dai 1999</xref>; <xref ref-type="bibr" rid="B11">Naruse et al. 2011</xref>, <xref ref-type="bibr" rid="B10">2018</xref>; unpublished data). The other species have G1 terminal segments which are slender, elongate, and straight or curved; or relatively short and strongly bent (cf. <xref ref-type="bibr" rid="B17">Ng and Naiyanetr 1993</xref>; <xref ref-type="bibr" rid="B7">Dai 1999</xref>; <xref ref-type="bibr" rid="B9">Do et al. 2016</xref>; <xref ref-type="bibr" rid="B10">Naruse et al. 2018</xref>; unpublished data). The G1 of <italic><tp:taxon-name><tp:taxon-name-part taxon-name-part-type="genus" reg="Indochinamon">I.</tp:taxon-name-part><tp:taxon-name-part taxon-name-part-type="species" reg="khinpyae">khinpyae</tp:taxon-name-part></tp:taxon-name></italic> closely resembles that of <italic><tp:taxon-name><tp:taxon-name-part taxon-name-part-type="genus" reg="Indochinamon">I.</tp:taxon-name-part><tp:taxon-name-part taxon-name-part-type="species" reg="changpoense">changpoense</tp:taxon-name-part></tp:taxon-name></italic> and <italic><tp:taxon-name><tp:taxon-name-part taxon-name-part-type="genus" reg="Indochinamon">I.</tp:taxon-name-part><tp:taxon-name-part taxon-name-part-type="species" reg="daweishanense">daweishanense</tp:taxon-name-part></tp:taxon-name></italic> (both from Yunnan) but these two species have only a shallow cleft on the outer margin of the subdistal part of the subterminal segment, and the terminal segment is proportionately shorter and straighter (<xref ref-type="bibr" rid="B7">Dai 1999</xref>: figs 85–4, 5; 87–4, 5), even though the types are comparable in size to the holotype of <italic><tp:taxon-name><tp:taxon-name-part taxon-name-part-type="genus" reg="Indochinamon">I.</tp:taxon-name-part><tp:taxon-name-part taxon-name-part-type="species" reg="khinpyae">khinpyae</tp:taxon-name-part></tp:taxon-name></italic>. Similarly, <italic><tp:taxon-name><tp:taxon-name-part taxon-name-part-type="genus" reg="Indochinamon">I.</tp:taxon-name-part><tp:taxon-name-part taxon-name-part-type="species" reg="yunlongense">yunlongense</tp:taxon-name-part></tp:taxon-name></italic> (described from a small male 19.0×16.1 mm from Yunnan) has a superficially similar G1 structure to <italic><tp:taxon-name><tp:taxon-name-part taxon-name-part-type="genus" reg="Indochinamon">I.</tp:taxon-name-part><tp:taxon-name-part taxon-name-part-type="species" reg="khinpyae">khinpyae</tp:taxon-name-part></tp:taxon-name></italic>, except that the terminal segment is much straighter (<xref ref-type="bibr" rid="B7">Dai 1999</xref>: fig. 84–4, 5). The strongly sculptured and rugose carapace of large <italic><tp:taxon-name><tp:taxon-name-part taxon-name-part-type="genus" reg="Indochinamon">I.</tp:taxon-name-part><tp:taxon-name-part taxon-name-part-type="species" reg="khinpyae">khinpyae</tp:taxon-name-part></tp:taxon-name></italic> allies it with large species like <italic><tp:taxon-name><tp:taxon-name-part taxon-name-part-type="genus" reg="Indochinamon">I.</tp:taxon-name-part><tp:taxon-name-part taxon-name-part-type="species" reg="kimboense">kimboense</tp:taxon-name-part></tp:taxon-name></italic> and <italic><tp:taxon-name><tp:taxon-name-part taxon-name-part-type="genus" reg="Indochinamon">I.</tp:taxon-name-part><tp:taxon-name-part taxon-name-part-type="species" reg="bavi">bavi</tp:taxon-name-part></tp:taxon-name></italic> (both from Vietnam) but in these species, the cleft on the outer margin with of the G1 subterminal segment is shallow and not distinct (cf. <xref ref-type="bibr" rid="B11">Naruse et al. 2011</xref>: fig. 3a, b, d, e), even for specimens larger than the holotype of <italic><tp:taxon-name><tp:taxon-name-part taxon-name-part-type="genus" reg="Indochinamon">I.</tp:taxon-name-part><tp:taxon-name-part taxon-name-part-type="species" reg="khinpyae">khinpyae</tp:taxon-name-part></tp:taxon-name></italic>, which has a prominent broad cleft (Fig. <xref ref-type="fig" rid="F4">4A–D</xref>). The G1 terminal segment of <italic><tp:taxon-name><tp:taxon-name-part taxon-name-part-type="genus" reg="Indochinamon">I.</tp:taxon-name-part><tp:taxon-name-part taxon-name-part-type="species" reg="kimboense">kimboense</tp:taxon-name-part></tp:taxon-name></italic> and <italic><tp:taxon-name><tp:taxon-name-part taxon-name-part-type="genus" reg="Indochinamon">I.</tp:taxon-name-part><tp:taxon-name-part taxon-name-part-type="species" reg="bavi">bavi</tp:taxon-name-part></tp:taxon-name></italic> (as well as <italic><tp:taxon-name><tp:taxon-name-part taxon-name-part-type="genus" reg="Indochinamon">I.</tp:taxon-name-part><tp:taxon-name-part taxon-name-part-type="species" reg="cua">cua</tp:taxon-name-part></tp:taxon-name></italic>, <italic><tp:taxon-name><tp:taxon-name-part taxon-name-part-type="genus" reg="Indochinamon">I.</tp:taxon-name-part><tp:taxon-name-part taxon-name-part-type="species" reg="orleansi">orleansi</tp:taxon-name-part></tp:taxon-name></italic>, <italic><tp:taxon-name><tp:taxon-name-part taxon-name-part-type="genus" reg="Indochinamon">I.</tp:taxon-name-part><tp:taxon-name-part taxon-name-part-type="species" reg="ou">ou</tp:taxon-name-part></tp:taxon-name></italic> and <italic><tp:taxon-name><tp:taxon-name-part taxon-name-part-type="genus" reg="Indochinamon">I.</tp:taxon-name-part><tp:taxon-name-part taxon-name-part-type="species" reg="tannanti">tannanti</tp:taxon-name-part></tp:taxon-name></italic>) are also distinctly tapering towards the tip (<xref ref-type="bibr" rid="B11">Naruse et al. 2011</xref>: fig. 3a, b, d, e), unlike the subtruncate condition in <italic><tp:taxon-name><tp:taxon-name-part taxon-name-part-type="genus" reg="Indochinamon">I.</tp:taxon-name-part><tp:taxon-name-part taxon-name-part-type="species" reg="khinpyae">khinpyae</tp:taxon-name-part></tp:taxon-name></italic> (Fig. <xref ref-type="fig" rid="F4">4A–D</xref>). Compared to <italic><tp:taxon-name><tp:taxon-name-part taxon-name-part-type="genus" reg="Indochinamon">I.</tp:taxon-name-part><tp:taxon-name-part taxon-name-part-type="species" reg="phongnha">phongnha</tp:taxon-name-part></tp:taxon-name></italic> (from Vietnam), which also has the carapace regions distinct, the surfaces are smoother, notably the median and posterior parts which are smooth, even in large specimens (<xref ref-type="bibr" rid="B11">Naruse et al. 2011</xref>: fig. 7) (strongly rugose in large <italic><tp:taxon-name><tp:taxon-name-part taxon-name-part-type="genus" reg="Indochinamon">I.</tp:taxon-name-part><tp:taxon-name-part taxon-name-part-type="species" reg="khinpyae">khinpyae</tp:taxon-name-part></tp:taxon-name></italic>; Figs <xref ref-type="fig" rid="F1">1A</xref>, <xref ref-type="fig" rid="F2">2A, F</xref>); and the G1, while it has a strong cleft on the outer margin of the subterminal segment, the terminal segment is sharply tapering (<xref ref-type="bibr" rid="B11">Naruse et al. 2011</xref>: fig. 9a, b) (terminal segment subcylindrical in large <italic><tp:taxon-name><tp:taxon-name-part taxon-name-part-type="genus" reg="Indochinamon">I.</tp:taxon-name-part><tp:taxon-name-part taxon-name-part-type="species" reg="khinpyae">khinpyae</tp:taxon-name-part></tp:taxon-name></italic>; Fig. <xref ref-type="fig" rid="F4">4A–D</xref>). The strong cleft on the outer margin of the G1 subterminal segment of <italic><tp:taxon-name><tp:taxon-name-part taxon-name-part-type="genus" reg="Indochinamon">I.</tp:taxon-name-part><tp:taxon-name-part taxon-name-part-type="species" reg="khinpyae">khinpyae</tp:taxon-name-part></tp:taxon-name></italic> is character also shared with <italic><tp:taxon-name><tp:taxon-name-part taxon-name-part-type="genus" reg="Indochinamon">I.</tp:taxon-name-part><tp:taxon-name-part taxon-name-part-type="species" reg="cua">cua</tp:taxon-name-part></tp:taxon-name></italic> from Thailand, but in this species, the cleft is relatively broader and the terminal segment is tapering distally (<xref ref-type="bibr" rid="B21">Yeo and Ng 1998</xref>: fig. 4B, C, E, G); and the carapace regions are proportionately much smoother (<xref ref-type="bibr" rid="B21">Yeo and Ng 1998</xref>: fig. 7A). In <italic><tp:taxon-name><tp:taxon-name-part taxon-name-part-type="genus" reg="Indochinamon">I.</tp:taxon-name-part><tp:taxon-name-part taxon-name-part-type="species" reg="lipkei">lipkei</tp:taxon-name-part></tp:taxon-name></italic> from Thailand, the dorsal carapace surface, even in large specimens, is less well marked with the median parts much less rugose (<xref ref-type="bibr" rid="B17">Ng and Naiyanetr 1993</xref>: fig. 12A); pleonal somite 6 is distinctly trapezoidal in shape (<xref ref-type="bibr" rid="B17">Ng and Naiyanetr 1993</xref>: fig. 12C); and the G1 terminal segment is strongly bent at about 60° along the longitudinal axis (<xref ref-type="bibr" rid="B17">Ng and Naiyanetr 1993</xref>: fig. 47B–E) (versus the dorsal carapace regions are more rugose, pleonal somite 6 is weakly trapezoidal, and the G1 terminal segment is bent at about 45° in <italic><tp:taxon-name><tp:taxon-name-part taxon-name-part-type="genus" reg="Indochinamon">I.</tp:taxon-name-part><tp:taxon-name-part taxon-name-part-type="species" reg="khinpyae">khinpyae</tp:taxon-name-part></tp:taxon-name></italic>; Figs <xref ref-type="fig" rid="F2">2F</xref>, <xref ref-type="fig" rid="F3">3A, C, D</xref>, <xref ref-type="fig" rid="F4">4A–D</xref>).</p><p><italic><tp:taxon-name><tp:taxon-name-part taxon-name-part-type="genus" reg="Indochinamon">Indochinamon</tp:taxon-name-part><tp:taxon-name-part taxon-name-part-type="species" reg="khinpyae">khinpyae</tp:taxon-name-part></tp:taxon-name></italic> is not known to be threatened by any developments, and the forests and streams where it has been found are isolated and not easily assessible by man. As such, the species is classified under taxa of Least Concern for the moment (cf. <xref ref-type="bibr" rid="B6">Cumberlidge et al. 2009</xref>, <xref ref-type="bibr" rid="B5">2012</xref>).</p><p>A note on <italic><tp:taxon-name><tp:taxon-name-part taxon-name-part-type="genus" reg="Indochinamon">I.</tp:taxon-name-part><tp:taxon-name-part taxon-name-part-type="species" reg="manipurense">manipurense</tp:taxon-name-part></tp:taxon-name></italic> (Alcock, 1909) is necessary. <xref ref-type="bibr" rid="B19">Takeda et al. (2012</xref>: 207) noted that specimens they had of this species did not possess a flagellum on the exopod of the third maxilliped, and as such, the species should be transferred to <italic><tp:taxon-name><tp:taxon-name-part taxon-name-part-type="genus" reg="Potamiscus">Potamiscus</tp:taxon-name-part></tp:taxon-name></italic> Alcock, 1909. However, the types of this species do have a flagellum (<xref ref-type="bibr" rid="B24">Yeo and Ng 2007</xref>; unpublished data), so <xref ref-type="bibr" rid="B19">Takeda et al.’s (2012)</xref> specimens will need to be checked to ascertain their identity. As such, for the moment, we retain the species in the genus <italic><tp:taxon-name><tp:taxon-name-part taxon-name-part-type="genus" reg="Indochinamon">Indochinamon</tp:taxon-name-part></tp:taxon-name></italic>.</p></tp:treatment-sec><ref-list><ref id="B1"><mixed-citation xmlns:xlink="http://www.w3.org/1999/xlink" xlink:type="simple"><person-group><name name-style="western"><surname>Alcock</surname><given-names>A</given-names></name></person-group> (<year>1909</year>) <article-title>Diagnoses of new species and varieties of freshwater crabs. No. 4.</article-title><source>Records of the Indian Museum</source><volume>3</volume>(<issue>4</issue>): <fpage>375</fpage>–<lpage>381</lpage>.</mixed-citation></ref><ref id="B2"><mixed-citation xmlns:xlink="http://www.w3.org/1999/xlink" xlink:type="simple"><person-group><name name-style="western"><surname>Alcock</surname><given-names>A</given-names></name></person-group> (<year>1910</year>) Catalogue of the Indian decapod <tp:taxon-name><tp:taxon-name-part taxon-name-part-type="subphylum">Crustacea</tp:taxon-name-part></tp:taxon-name> in the collection of the Indian Museum. Part I. <tp:taxon-name><tp:taxon-name-part taxon-name-part-type="infraorder">Brachyura</tp:taxon-name-part></tp:taxon-name>. Fasciculus II. The Indian fresh-water crabs – <tp:taxon-name><tp:taxon-name-part taxon-name-part-type="family">Potamonidae</tp:taxon-name-part></tp:taxon-name>. Calcutta: Trustees of the Indian Museum, 1–130.</mixed-citation></ref><ref id="B4"><mixed-citation xmlns:xlink="http://www.w3.org/1999/xlink" xlink:type="simple"><person-group><name name-style="western"><surname>Bott</surname><given-names>R</given-names></name></person-group> (<year>1970</year>) <article-title>Die Süßwasserkrabben von Europa, Asien, Australien und ihre Stammesgeschichte. Eine Revision der <tp:taxon-name><tp:taxon-name-part taxon-name-part-type="superfamily">Potamoidea</tp:taxon-name-part></tp:taxon-name> und der <tp:taxon-name><tp:taxon-name-part taxon-name-part-type="superfamily">Parathelphusoidea</tp:taxon-name-part></tp:taxon-name> (<tp:taxon-name><tp:taxon-name-part taxon-name-part-type="subphylum">Crustacea</tp:taxon-name-part></tp:taxon-name>, <tp:taxon-name><tp:taxon-name-part taxon-name-part-type="order">Decapoda</tp:taxon-name-part></tp:taxon-name>).</article-title><source>Abhandlungen der Senckenbergischen naturforschenden Gesellschaft</source><volume>526</volume>: <fpage>1</fpage>–<lpage>338</lpage>. [figs 1–8, pls 1–58, map 1]</mixed-citation></ref><ref id="B24"><mixed-citation xmlns:xlink="http://www.w3.org/1999/xlink" xlink:type="simple"><person-group><name name-style="western"><surname>Yeo</surname><given-names>DCJ</given-names></name><name name-style="western"><surname>Ng</surname><given-names>PKL</given-names></name></person-group> (<year>2007</year>) <article-title>On the genus “<italic><tp:taxon-name><tp:taxon-name-part taxon-name-part-type="genus">Potamon</tp:taxon-name-part></tp:taxon-name></italic>” and allies in Indochina (<tp:taxon-name><tp:taxon-name-part taxon-name-part-type="subphylum">Crustacea</tp:taxon-name-part></tp:taxon-name>: <tp:taxon-name><tp:taxon-name-part taxon-name-part-type="order">Decapoda</tp:taxon-name-part></tp:taxon-name>: <tp:taxon-name><tp:taxon-name-part taxon-name-part-type="infraorder">Brachyura</tp:taxon-name-part></tp:taxon-name>: <tp:taxon-name><tp:taxon-name-part taxon-name-part-type="family">Potamidae</tp:taxon-name-part></tp:taxon-name>).</article-title><source>Raffles Bulletin of Zoology, Supplement</source><volume>16</volume>: <fpage>273</fpage>–<lpage>308</lpage>.</mixed-citation></ref><ref id="B3"><mixed-citation xmlns:xlink="http://www.w3.org/1999/xlink" xlink:type="simple"><person-group><name name-style="western"><surname>Anderson</surname><given-names>J</given-names></name></person-group> (<year>1876</year>) Mandalay to Momien: a narrative of the two expeditions to Western China of 1808 and 1875 under Colonel Edward B. Sladen and Colonel Horace Browne. London: Macmillan and Co., 479 pp.</mixed-citation></ref><ref id="B20"><mixed-citation xmlns:xlink="http://www.w3.org/1999/xlink" xlink:type="simple"><person-group><name name-style="western"><surname>Wood-Mason</surname><given-names>J</given-names></name></person-group> (<year>1871</year>) Contribution to Indian Carcinology – On Indian and Malayan Telphusidæ, Part I. Journal of the Asiatic Society of Bengal, 40(2): 189–207, 449–454. [pls 11–14, 17]</mixed-citation></ref><ref id="B17"><mixed-citation xmlns:xlink="http://www.w3.org/1999/xlink" xlink:type="simple"><person-group><name name-style="western"><surname>Ng</surname><given-names>PKL</given-names></name><name name-style="western"><surname>Naiyanetr</surname><given-names>P</given-names></name></person-group> (<year>1993</year>) <article-title>New and recently described freshwater crabs (<tp:taxon-name><tp:taxon-name-part taxon-name-part-type="subphylum">Crustacea</tp:taxon-name-part></tp:taxon-name>: <tp:taxon-name><tp:taxon-name-part taxon-name-part-type="order">Decapoda</tp:taxon-name-part></tp:taxon-name>: <tp:taxon-name><tp:taxon-name-part taxon-name-part-type="infraorder">Brachyura</tp:taxon-name-part></tp:taxon-name>: <tp:taxon-name><tp:taxon-name-part taxon-name-part-type="family">Potamidae</tp:taxon-name-part></tp:taxon-name>, <tp:taxon-name><tp:taxon-name-part taxon-name-part-type="family">Gecarcinucidae</tp:taxon-name-part></tp:taxon-name> and <tp:taxon-name><tp:taxon-name-part taxon-name-part-type="family">Parathelphusidae</tp:taxon-name-part></tp:taxon-name>) from Thailand.</article-title><source>Zoologische Verhandelingen</source><volume>284</volume>: <fpage>1</fpage>–<lpage>117</lpage>. [figs 1–68]</mixed-citation></ref><ref id="B21"><mixed-citation xmlns:xlink="http://www.w3.org/1999/xlink" xlink:type="simple"><person-group><name name-style="western"><surname>Yeo</surname><given-names>DCJ</given-names></name><name name-style="western"><surname>Ng</surname><given-names>PKL</given-names></name></person-group> (<year>1998</year>) <article-title>Freshwater crabs of the <italic><tp:taxon-name><tp:taxon-name-part taxon-name-part-type="genus">Potamon</tp:taxon-name-part><tp:taxon-name-part taxon-name-part-type="species">tannanti</tp:taxon-name-part></tp:taxon-name></italic> species group (<tp:taxon-name><tp:taxon-name-part taxon-name-part-type="subphylum">Crustacea</tp:taxon-name-part></tp:taxon-name>: <tp:taxon-name><tp:taxon-name-part taxon-name-part-type="order">Decapoda</tp:taxon-name-part></tp:taxon-name>: <tp:taxon-name><tp:taxon-name-part taxon-name-part-type="infraorder">Brachyura</tp:taxon-name-part></tp:taxon-name>: <tp:taxon-name><tp:taxon-name-part taxon-name-part-type="family">Potamidae</tp:taxon-name-part></tp:taxon-name>) from northern Indochina.</article-title><source>Raffles Bulletin of Zoology</source><volume>46</volume>(<issue>2</issue>): <fpage>627</fpage>–<lpage>650</lpage>.</mixed-citation></ref><ref id="B7"><mixed-citation xmlns:xlink="http://www.w3.org/1999/xlink" xlink:type="simple"><person-group><name name-style="western"><surname>Dai</surname><given-names>AY</given-names></name></person-group> (<year>1999</year>) <source>Fauna Sinica: <tp:taxon-name><tp:taxon-name-part taxon-name-part-type="phylum">Arthropoda</tp:taxon-name-part></tp:taxon-name><tp:taxon-name><tp:taxon-name-part taxon-name-part-type="subphylum">Crustacea</tp:taxon-name-part></tp:taxon-name><tp:taxon-name><tp:taxon-name-part taxon-name-part-type="class">Malacostraca</tp:taxon-name-part></tp:taxon-name><tp:taxon-name><tp:taxon-name-part taxon-name-part-type="order">Decapoda</tp:taxon-name-part></tp:taxon-name><tp:taxon-name><tp:taxon-name-part taxon-name-part-type="family">Parathelphusidae</tp:taxon-name-part></tp:taxon-name><tp:taxon-name><tp:taxon-name-part taxon-name-part-type="family">Potamidae</tp:taxon-name-part></tp:taxon-name>.</source><publisher-name>Science Press</publisher-name>, <publisher-loc>Beijing</publisher-loc>, <size units="page">501 pp</size>. [figs 1–238, pls 1–30]</mixed-citation></ref><ref id="B11"><mixed-citation xmlns:xlink="http://www.w3.org/1999/xlink" xlink:type="simple"><person-group><name name-style="western"><surname>Naruse</surname><given-names>T</given-names></name><name name-style="western"><surname>Nguyen</surname><given-names>XQ</given-names></name><name name-style="western"><surname>Yeo</surname><given-names>DCJ</given-names></name></person-group> (<year>2011</year>) <article-title>Three new species of <italic><tp:taxon-name><tp:taxon-name-part taxon-name-part-type="genus">Indochinamon</tp:taxon-name-part></tp:taxon-name></italic> (<tp:taxon-name><tp:taxon-name-part taxon-name-part-type="subphylum">Crustacea</tp:taxon-name-part></tp:taxon-name>: <tp:taxon-name><tp:taxon-name-part taxon-name-part-type="order">Decapoda</tp:taxon-name-part></tp:taxon-name>: <tp:taxon-name><tp:taxon-name-part taxon-name-part-type="family">Potamidae</tp:taxon-name-part></tp:taxon-name>: <tp:taxon-name><tp:taxon-name-part taxon-name-part-type="subfamily">Potamiscinae</tp:taxon-name-part></tp:taxon-name>) from Vietnam, with a redescription of <tp:taxon-name><tp:taxon-name-part taxon-name-part-type="genus">Ranguna</tp:taxon-name-part> (<tp:taxon-name-part taxon-name-part-type="subgenus">Ranguna</tp:taxon-name-part>) <tp:taxon-name-part taxon-name-part-type="species">kimboiensis</tp:taxon-name-part></tp:taxon-name> Dang, 1975.</article-title><source>Zootaxa</source><volume>2732</volume>: <fpage>33</fpage>–<lpage>48</lpage>.</mixed-citation></ref><ref id="B10"><mixed-citation xmlns:xlink="http://www.w3.org/1999/xlink" xlink:type="simple"><person-group><name name-style="western"><surname>Naruse</surname><given-names>T</given-names></name><name name-style="western"><surname>Chia</surname><given-names>JE</given-names></name><name name-style="western"><surname>Zhou</surname><given-names>X</given-names></name></person-group> (<year>2018</year>) Biodiversity surveys reveal eight new species of freshwater crabs (<tp:taxon-name><tp:taxon-name-part taxon-name-part-type="order">Decapoda</tp:taxon-name-part></tp:taxon-name>: <tp:taxon-name><tp:taxon-name-part taxon-name-part-type="infraorder">Brachyura</tp:taxon-name-part></tp:taxon-name>: <tp:taxon-name><tp:taxon-name-part taxon-name-part-type="family">Potamidae</tp:taxon-name-part></tp:taxon-name>) from Yunnan Province, China. PeerJ 6: e5497. <ext-link xlink:type="simple" ext-link-type="doi" xlink:href="10.7717/peerj.5497">https://doi.org/10.7717/peerj.5497</ext-link></mixed-citation></ref><ref id="B9"><mixed-citation xmlns:xlink="http://www.w3.org/1999/xlink" xlink:type="simple"><person-group><name name-style="western"><surname>Do</surname><given-names>VT</given-names></name><name name-style="western"><surname>Nguyen</surname><given-names>TC</given-names></name><name name-style="western"><surname>Le</surname><given-names>HA</given-names></name></person-group> (<year>2016</year>) <article-title>A new species of the genus <italic><tp:taxon-name><tp:taxon-name-part taxon-name-part-type="genus">Indochinamon</tp:taxon-name-part></tp:taxon-name></italic> Yeo &amp; Ng, 2007 (<tp:taxon-name><tp:taxon-name-part taxon-name-part-type="subphylum">Crustacea</tp:taxon-name-part></tp:taxon-name>: <tp:taxon-name><tp:taxon-name-part taxon-name-part-type="infraorder">Brachyura</tp:taxon-name-part></tp:taxon-name>: <tp:taxon-name><tp:taxon-name-part taxon-name-part-type="superfamily">Potamoidea</tp:taxon-name-part></tp:taxon-name>: <tp:taxon-name><tp:taxon-name-part taxon-name-part-type="family">Potamidae</tp:taxon-name-part></tp:taxon-name>) from northern Vietnam.</article-title><source>Raffles Bulletin of Zoology</source><volume>64</volume>: <fpage>187</fpage>–<lpage>193</lpage>.</mixed-citation></ref><ref id="B6"><mixed-citation xmlns:xlink="http://www.w3.org/1999/xlink" xlink:type="simple"><person-group><name name-style="western"><surname>Cumberlidge</surname><given-names>N</given-names></name><name name-style="western"><surname>Ng</surname><given-names>PKL</given-names></name><name name-style="western"><surname>Yeo</surname><given-names>DCJ</given-names></name><name name-style="western"><surname>Magalhães</surname><given-names>C</given-names></name><name name-style="western"><surname>Campos</surname><given-names>MR</given-names></name><name name-style="western"><surname>Alvarez</surname><given-names>F</given-names></name><name name-style="western"><surname>Naruse</surname><given-names>T</given-names></name><name name-style="western"><surname>Daniels</surname><given-names>SR</given-names></name><name name-style="western"><surname>Esser</surname><given-names>LJ</given-names></name><name name-style="western"><surname>Attipoe</surname><given-names>FYK</given-names></name><name name-style="western"><surname>Clotilde-Ba</surname><given-names>F-L</given-names></name><name name-style="western"><surname>Darwall</surname><given-names>W</given-names></name><name name-style="western"><surname>Mcivor</surname><given-names>A</given-names></name><name name-style="western"><surname>Collen</surname><given-names>B</given-names></name><name name-style="western"><surname>Ram</surname><given-names>M</given-names></name></person-group> (<year>2009</year>) <article-title>Freshwater crabs and the biodiversity crisis: importance, threats, status, and conservation challenges.</article-title><source>Biological Conservation</source><volume>142</volume>: <fpage>1665</fpage>–<lpage>1673</lpage>. <ext-link xlink:type="simple" ext-link-type="doi" xlink:href="10.1016/j.biocon.2009.02.038">https://doi.org/10.1016/j.biocon.2009.02.038</ext-link></mixed-citation></ref><ref id="B5"><mixed-citation xmlns:xlink="http://www.w3.org/1999/xlink" xlink:type="simple"><person-group><name name-style="western"><surname>Cumberlidge</surname><given-names>N</given-names></name><name name-style="western"><surname>Ng</surname><given-names>PKL</given-names></name><name name-style="western"><surname>Yeo</surname><given-names>DCJ</given-names></name></person-group> (<year>2012</year>) Freshwater crabs of the Indo-Burma hotspot: diversity, distribution, and conservation. In: Allen DJ, Smith KG, Darwall WRT (Eds) The status and distribution of Freshwater biodiversity in Indo-Burma, IUCN, Cambridge, 102–113.</mixed-citation></ref><ref id="B19"><mixed-citation xmlns:xlink="http://www.w3.org/1999/xlink" xlink:type="simple"><person-group><name name-style="western"><surname>Takeda</surname><given-names>M</given-names></name><name name-style="western"><surname>Hiromu</surname><given-names>S</given-names></name><name name-style="western"><surname>Singh</surname><given-names>TS</given-names></name></person-group> (<year>2012</year>) <article-title>Some freshwater crabs from northeast India bordered on Myanmar.</article-title><source>Journal of Teikyo Heisei University</source><volume>23</volume>(<issue>1</issue>): <fpage>199</fpage>–<lpage>213</lpage>.</mixed-citation></ref></ref-list></tp:taxon-treatment>
